# Supplementary material for: Applying community health systems lenses to identify determinants of access to surgery among mobile & migrant populations with hydrocele in Zambia: A mixed methods assessment
Source: PLOS Glob Public Health. 2023 Jul 18;3(7):e0002145. doi: 10.1371/journal.pgph.0002145 (PMC10353788; doi:10.1371/journal.pgph.0002145)
Supplement: S3 File — Data collected and reported in the manuscript. (ZIP) [file pgph.0002145.s003.zip]

Archive with 97 entries (93 files):
- S2. Datasets/
- S2. Datasets/~$set based community development.docx
- __MACOSX/S2. Datasets/._~$set based community development.docx
- S2. Datasets/ARNTD data PLOS.xlsx
- __MACOSX/S2. Datasets/._ARNTD data PLOS.xlsx
- S2. Datasets/.DS_Store
- __MACOSX/S2. Datasets/._.DS_Store
- S2. Datasets/~$termediary or boundary spanners.docx
- __MACOSX/S2. Datasets/._~$termediary or boundary spanners.docx
- S2. Datasets/Hydrocele Managment practices.docx
- S2. Datasets/Mental Health related to hydrocele.docx
- S2. Datasets/Potential implementation strategies.docx
- S2. Datasets/~$lationships of trust.docx
- __MACOSX/S2. Datasets/._~$lationships of trust.docx
- S2. Datasets/~$mmunity monitoring.docx
- __MACOSX/S2. Datasets/._~$mmunity monitoring.docx
- S2. Datasets/~$storical analysis.docx
- __MACOSX/S2. Datasets/._~$storical analysis.docx
- S2. Datasets/Collective action/
- S2. Datasets/Programmatic lens/
- S2. Datasets/COVID.docx
- __MACOSX/S2. Datasets/._COVID.docx
- S2. Datasets/Relational lens/
- S2. Datasets/~$litical economy, feminist and intersectionality.docx
- __MACOSX/S2. Datasets/._~$litical economy, feminist and intersectionality.docx
- S2. Datasets/~$wer and power relations.docx
- __MACOSX/S2. Datasets/._~$wer and power relations.docx
- S2. Datasets/~$edback mechanisms into formal health system.docx
- __MACOSX/S2. Datasets/._~$edback mechanisms into formal health system.docx
- S2. Datasets/~$cial networks.docx
- __MACOSX/S2. Datasets/._~$cial networks.docx
- S2. Datasets/~$cessibilty.docx
- __MACOSX/S2. Datasets/._~$cessibilty.docx
- S2. Datasets/~$lidarity, equity and particpation.docx
- __MACOSX/S2. Datasets/._~$lidarity, equity and particpation.docx
- S2. Datasets/~$ltisectoral engagement.docx
- __MACOSX/S2. Datasets/._~$ltisectoral engagement.docx
- S2. Datasets/~$aptive implementation.docx
- __MACOSX/S2. Datasets/._~$aptive implementation.docx
- S2. Datasets/~$ality of services.docx
- __MACOSX/S2. Datasets/._~$ality of services.docx
- S2. Datasets/Patient experieces with the disease.docx
- S2. Datasets/Collective action/Intermediary or boundary spanners.docx
- __MACOSX/S2. Datasets/Collective action/._Intermediary or boundary spanners.docx
- S2. Datasets/Collective action/Asset based community development.docx
- __MACOSX/S2. Datasets/Collective action/._Asset based community development.docx
- S2. Datasets/Collective action/Community monitoring.docx
- __MACOSX/S2. Datasets/Collective action/._Community monitoring.docx
- S2. Datasets/Programmatic lens/Intersectionality.docx
- __MACOSX/S2. Datasets/Programmatic lens/._Intersectionality.docx
- S2. Datasets/Programmatic lens/.DS_Store
- __MACOSX/S2. Datasets/Programmatic lens/._.DS_Store
- S2. Datasets/Programmatic lens/accessibilty.docx
- __MACOSX/S2. Datasets/Programmatic lens/._accessibilty.docx
- S2. Datasets/Programmatic lens/Mechanims through which barriers inhibit access.docx
- __MACOSX/S2. Datasets/Programmatic lens/._Mechanims through which barriers inhibit access.docx
- S2. Datasets/Programmatic lens/Health system hardware.docx
- S2. Datasets/Programmatic lens/Acceptabilty.docx
- __MACOSX/S2. Datasets/Programmatic lens/._Acceptabilty.docx
- S2. Datasets/Programmatic lens/Quality of services.docx
- __MACOSX/S2. Datasets/Programmatic lens/._Quality of services.docx
- S2. Datasets/Programmatic lens/Affordability.docx
- __MACOSX/S2. Datasets/Programmatic lens/._Affordability.docx
- S2. Datasets/Programmatic lens/Appropriateness.docx
- __MACOSX/S2. Datasets/Programmatic lens/._Appropriateness.docx
- S2. Datasets/Programmatic lens/Availabilty.docx
- __MACOSX/S2. Datasets/Programmatic lens/._Availabilty.docx
- S2. Datasets/Relational lens/Power analysis.docx
- __MACOSX/S2. Datasets/Relational lens/._Power analysis.docx
- S2. Datasets/Relational lens/Social networks.docx
- __MACOSX/S2. Datasets/Relational lens/._Social networks.docx
- S2. Datasets/Relational lens/Solidarity, equity and particpation.docx
- __MACOSX/S2. Datasets/Relational lens/._Solidarity, equity and particpation.docx
- S2. Datasets/Relational lens/Historical analysis.docx
- __MACOSX/S2. Datasets/Relational lens/._Historical analysis.docx
- S2. Datasets/Relational lens/Multisectoral engagement.docx
- __MACOSX/S2. Datasets/Relational lens/._Multisectoral engagement.docx
- S2. Datasets/Relational lens/Collective action.docx
- __MACOSX/S2. Datasets/Relational lens/._Collective action.docx
- S2. Datasets/Relational lens/Adaptive implementation.docx
- __MACOSX/S2. Datasets/Relational lens/._Adaptive implementation.docx
- S2. Datasets/Relational lens/Decoloniality.docx
- __MACOSX/S2. Datasets/Relational lens/._Decoloniality.docx
- S2. Datasets/Relational lens/Health system software.docx
- __MACOSX/S2. Datasets/Relational lens/._Health system software.docx
- S2. Datasets/Relational lens/Critical perspective lens.docx
- S2. Datasets/Relational lens/Relationships of trust.docx
- __MACOSX/S2. Datasets/Relational lens/._Relationships of trust.docx
- S2. Datasets/Relational lens/Feedback mechanisms into formal health system.docx
- __MACOSX/S2. Datasets/Relational lens/._Feedback mechanisms into formal health system.docx
- S2. Datasets/Relational lens/Biography and geography of kowledge production.docx
- S2. Datasets/Relational lens/Political economy, feminist and intersectionality.docx
- __MACOSX/S2. Datasets/Relational lens/._Political economy, feminist and intersectionality.docx
- S2. Datasets/Relational lens/Power and power relations.docx
- __MACOSX/S2. Datasets/Relational lens/._Power and power relations.docx
- S2. Datasets/Relational lens/Frameworks for decisionmaking, governance and leadership.docx
- __MACOSX/S2. Datasets/Relational lens/._Frameworks for decisionmaking, governance and leadership.docx
