# Supplementary material for: Applying community health systems lenses to identify determinants of access to surgery among mobile & migrant populations with hydrocele in Zambia: A mixed methods assessment
Source: PLOS Glob Public Health. 2023 Jul 18;3(7):e0002145. doi: 10.1371/journal.pgph.0002145 (PMC10353788; doi:10.1371/journal.pgph.0002145)
Supplement: S3 File — Data collected and reported in the manuscript. (ZIP) [file pgph.0002145.s003.zip › S2. Datasets/ARNTD data PLOS.xlsx]

## Sheet: Sheet1
Date	time	interviewer	hfcatchment	distance	patientid	dob	age	marital	educlevel	disability	disability_type	country	travel	travel_rate	travel_stay	reas_travel	reside	reside_length	no_residence	economic	source_income	income_other	avg_income	hydro_length	swelling	swell_side	aware_service	source_info	access_service	access_12 month	service_type	trad_healer	healer_times	health_status	health_chall	chall_type	access_chall	know_services	healthfacility	no_facility	distance_fac	time_facility	service_facility	referral	vul_access	vul_acc_non	documents	communicate	stigma
2021-06-10	09:58:00	1	LDH		1	1962	59	2	1	2		1	1		2 months	1	1	most of the times		4	1,2		k606	15 years	1	2	1	2,4	2			1	2	2	2		2	1	1		1km	1	1					1	2
2021-08-10	08:00:00	1	LDH		2	1972-03-08	49	2	3	2		1	1		2-3 months	1	1			4	1		k250	7 years	1	2			1	2	3	1	1	4	2		1	1	1		1km	1	1		2		2	2	2
2021-12-10	09:48:00	1	LDH		3	16/8/1979	42	6	3	2		2	1	twice in a week	4 hours	4	2		2	2	1		k400	1 year 8 months	1	2	2		2			1	2	3	2		2	2				2	2		2		2	2	2
13/10/21	08:40:00	1	LDH		4	1992	29	2	2	2		3	1	twice in a week	2 hours	1	2		3	4	2		k1000	3 years	1	1	2		2			1	2	5	2		1	2	2		4km	2	2	2	1		1	2	2
13/10/21	09:32:00	1	LDH		5	1980	41	2	1	2		3	1	four times in a week	3 hours	4	2		2	3	4		k500	3 years	1	2	2		2			1	1	5	2		1	2	2	traditional healers	4km	2	2	1	1		1	2	2
2021-08-10	07:29:00	1	LDH		6	20/5/2006	15	2	2	2		1	1		4 months	1	1	2-3 months		4				1 year	1	2	1	2	2			1	4	3	2		2	1	1		1.5km		1		2		2	2	1
2021-11-10	10:24:00	1	LDH		7	1978	43	2	1	2		3	1	four times in a week	2-6 hours	1	2		3	3	2		k600	1 year	1	2	1	1	1	2	3	1	4	3	2		2	1	1			2	2	1	1		2	2	2
2021-11-10	09:08:00	1	LDH		8	1974	47	2	1	2		3	1			1	2		3	3	2		k400	3 years	1	2	1	2	2			1	2	3	2		2	1	2		2.5km	2	2	2	2		2	2	2
2021-09-10	10:00:00	1	LDH		9	1999	22	1	1	2		3	1	four times in a week	3 hours	1	2		3	4	2		k700	4 years	1	2	1	2,4	1	1	3	1	4	4	2		1	1	1		4km	1	2	2	1		1	1	2
2021-09-10	14:00:00	1	LDH		10	13/9/1992	29	2	1	2		2	1	twice in a week	4 hours	4	2		2	4	4		k300	2 years	1	1	2		2			1	3	5	2		2	2	2		7km	1	2	1	2		2	2	1
2021-09-10	12:15:00	1	LDH		11	1983	38	2	1	2		3	1			4	2		3	4	2		k1,200	4 years	1	2	2		2			1	3	2	2		2	2	2		6km	2	2	2	2		2	1	1
2021-10-10	14:20:00	1	LDH		12	1984	37	2	2	1	1	2	1		3 days	4	2		3	4	2		k1000	2 years	1	1	1	2	2			1	3	2	2		2
2021-10-10	09:21:00	1	LDH		13	1994	27	2	2	2		3					2		3	4	2		k800	3 years	1	1	2		2			1	2	2	2		2	2	2					2	2		2	1	1
2021-10-10	11:09:00	1	LDH		14	1972	49	4	1	2		3					2		3	4	2		k800	3 years	1	1	2		2			1	4	3	2		2	2	2		6km	2	2	2	2		2	1	1
2021-07-10	12:07:00	1	LDH		15	29/06/2004	17	1	2	2		2	2							4				1 year	1	1	2		1	4	3	1	1	2	2		2
2021-06-10	08:00:00	1	LDH		16	1983	38	3	2	2		1	2								7	peace work	k600	20 years	1	1	2		2			2			1			2	1		1.5km	1	1					1	2
2021-08-10	16:09:00	1	LDH		17	17/02/2018	3 years 8 months	1	1	2		1	1	2	4 days	3	1	most of the times		4				2 years	2	3	1	3	2			1	1	3	2		2	1	1		1.5km						2	2	2
2021-10-10	08:20:00	1	LDH		18	2019-12-08	2 years 8 months	1	1	2		1	1	1	2 days	3	1			4				6 months	2	3	2		2			2			2		2	2	1	1	1km
2021-06-10	13:20:00	1	LDH		19	2004-12-03	17	1	2	2		1	1	1	28 days	1	1	17		4			k100	2 years	2	3	1	4	1	2	3	1	1	3	2		2	1	1		1.5km	1	1					2	2
2021-07-10	08:00:00	1	LDH		20	1986-04-04	35	3	4	2		1	2							2	7	peace work	k200	2 years	1	1	2		2			1	1	2	2		2				1.5km
2021-03-10	07:10:00	2	Mandmbe	1km	21	18/01/92	29	2	6	2		1	2				1	25 years		2	1		k300	5 years	1	1	1	4	2			1	can't remember	4	2		2											2	1
2021-03-10	09:00:00	2	Mandmbe	200m	22	20/11/91	29	2	4	2		1	1	I don’t know	for some months	1	1	29 years		4	2		k500	over 10 years	1	2	1	4	1	2	6 (drugs)	1	many times but less than five	5	2		1	1	1		800m	1	1					2	2
2021-03-10	10:21:00	2	Mandmbe	1km	23	16/10/2008	12	1	2	2		1	2				1	11 years		4	1		k400	9 years	2	3	1	2	2			2		5	2		2											1	1
2021-03-10	16:00:00	2	Mandmbe	1km	24	27/01/2013	8	1	2	2		1	2				1	8 years		4	1		k500	4 years	1	2	1	4	1	2	6 (pen-v, panadol)	2		5	2		1	1	1		2km	1	2	2				1	1
2021-04-10	08:30:00	2	Mandmbe	400m	25	1994-04-06	26	2	4	2		1	1	several times	3 months	1	1	3 years		2	2		k500	6 years	1	2	1	4	1	several times	6 (given other drugs)	1	twice	4	2		1	1	1		400m	1	2	2	2	when I come back home	2	2	2
2021-04-10	10:00:00	2	Mandmbe	4km	26	1950-10-01	70	4	3	1	2	1	2				1	1 year		4	7	no source of income	k300	3 years	2	3	2		1	alwalys	6 (drugs)	1	at times	5	2		2											2	2
2021-04-10	11:00:00	2	Mandmbe	4km	27	26/04/1953	68	2	2	2		1	1	at times		1,2	1	14 years		4	1		k300	50 years	1	2	1	4	2			2		5	2		1	1	2	nearest village	4km	1	1		1			1	2
2021-04-10	13:00:00	2	Mandmbe	4km	28	23/02/1960	61	6	2	2		1	1	visitation	going and coming	3	1	47 years		4	1		k500	33 years	1	1	1	4	2			2		4	2		2	1	2	nearest village	5km	1	2	2				2	2
2021-04-10	16:00:00	2	Mandmbe	4km	29	14/04/2004	17	1	2	2		1	1	once per year	2 months and some weeks	1	1	17 years		4	2			1 year	1	2	1	1	1	once	6 (drugs)	1	one day	4	2		2											2	2
2021-04-10	16:35:00	2	Mandmbe	300m	30	15/03/2003	18	1	4	2		1	2				1	10 years		4				3 years	2	3	1	4	2			2		4	2		2											2	2
2021-05-10	10:45:00	2	Mandmbe	300m	31	16/09/2009	12	1	2	2		1	1			2	1	9 years		4	1		k300	3 years	1	1	1	4	1		6	2		4	2		2	1	1									2	2
2021-05-10	10:45:00	2	Mandmbe	300m	32	28/02/2013	8	1	2	1	6 (Hennia)	1	2				1	8 years		4	7	does not work		2 years	1	1	1	1	1	several times	6 (injection and drugs)	1	can't remember	3	2		2											2	2
2021-05-10	12:36:00	2	Mandmbe	500m	33	21/01/1982	39	2	4	2		1	1	most of the times	more than four months	1	1	39 years		4	2		k350	more than 15 years	1	1	1	4	1		6 (drugs)	1	once	5	2		2											2	2
2021-05-10	14:30:00	2	Mandmbe	4km	34	20/11/1990	29	2	2	2		1	1	alwalys	4 months	2	1	27 years		4	1,2		k350	more than 20 years	2	3	1	4	1	I can't remember	6 (injection and drugs)	1	can't count	5	2		2	1	2	next village	4km	1	2	2	2	we buy from shops	2	2	2
2021-06-10	12:21:00	2	Mandmbe	500m	35	22/07/2015	6	1	2	1	5	1	2				1	6 years		4				2 years	2	3	1	2	1	twice	6 (injection and drugs)	2		5	2		2											1	1
2021-06-10	13:00:00	2	Mandmbe	500m	36	21/01/2016	5	1	7 (pre school)	2		1	2				1	5 years		4				3 years	1	1	1	4	1	several times	2	2		5	2		2											2	2
2021-06-10	17:00:00	2	Mandmbe	900m	37	16/05/2007	14	1	2	2		1	2				1	9 years		4	1	1		2 years	1	1	1	1,4	1	once	6 (drugs)	2		4	2		2											2	1
2021-07-10	06:00:00	2	Mandmbe	1km	38	1996-04-04	25	2	2	2		1	2				1	23 years		4	1		k350	more than 5 years	1	1	1	1,2,4	1	more than two times	6 (drugs)	1	I cannot count because I have herbs at homes	5	2		2											2	1
2021-07-10	10:00:00	2	Mandmbe	4km	39	1958	63	1	2	2		1	2				1	more than 30 years		4	7	I cannot manage		long time maybe more than 20 years	1	1	1	1,2,4	1	more than five times	6 (drugs)	2		5	2		1	1	2	next village	4km	1	2	1				1	1
2021-07-10	11:00:00	2	Mandmbe	800m	40	2004-03-11	17	1	4	1	1,2	1	2				1	17 years		4	7	does not work (school boy)		more than 10 years	1	1	2		2			2		5	2													2	2
2021-01-10	09:40:00	3	Feira HP	2.5km	41	1991-12-06	30	2	2	2		1	2				1			4				2 years	2	3	1	4	2			2		4	2		2											2	2
2021-01-10	10:30:00	3	LBHC	1:4KM	42	1956-05-10	65	1	4	2		1	2				1	65 years		4			k500	3 years	1	1	1	4	2			2		5	2		1	1				1	1					2	2
2021-01-10	12:40:00	3	Feira HP	2.5km	43	1958-10-03	62	2	2	2		1	2				2	62 years		4			k1200	4 years	1	2	1	4	2			2		4	2		2	1	1			1	1		2		2	2	2
2021-01-10	14:27:00	3	Zumbo hospital	6km	44	29/10/1982	39	2	2	2		3	1	three times	2 months	1	1	9 months	3	2				2 years	2	2	2	4	2			1	once	4	2		2	2	2	traditional healers	6km	2	2	2	2	traditional doctor	2	2	2
2021-02-10	10:35:00	3	Zumbo hospital	2km	45	22/5/1962	59	2	2	2		3	1	four times	3 months	1	1	2 years		4				3 years	2	3	2		2			2		5	2		2	1	1		2.5km	1	1	2	1		1	2	2
2021-02-10	12:45:00	3	Feira Day HP	5km	46	24/6/1992	29	2	4	2		2	1	three times	2 months	2		4 months	2	2				1 year	2	2	2	2	2			1	four times	4	2		2	2	2	hospital though its far	5km	2	2	1	2	traditional doctor	2	2	2
2021-02-10	14:22:00	3	Feira Day HP	2.5km	47	1989-04-09	32	2	3	2		1	2							4				2 years	1	2	1	4	2			2		4	2		2	1	1			1	1	2				2	2
2021-02-10	16:10:00	3	Feira Day HP	3km	48	1992-10-04	29	2	4	2		1	2							4				1 year	2	3	1	4	2			2		4	2		2	1	1			1	1	2	2		2	2	2
2021-04-10	10:15:00	3	Feira Day HP	5km	49	1994-06-07	27	1	4	2		2	1	four times	3 weeks	1	1	2 years		2				1 year	2	3	1	4	2	3	3	2		4	2		2	1	1			1	1	2				2	2
2021-04-10	11:30:00	3	Feira Day HP	2.5km	50	15/10/1972	49	3	3	1	1	1	2					4 years		2				4 years	2	2	1	4	2			2		4	2		2	1	1			2	2	2	2		2	2	2
2021-05-10	11:45:00	3	Zumbo hospital	3km	51	1969-02-02	52	2	2	2		3	1	sometimes	2 times	1	1	6 years		4				2 years	2	2	1	4	2			2		4	2		2	2	2		3km	2	2	2	1		2	2	2
2021-05-10	13:22:00	3	Zumbo hospital	2.5km	52	19/1/1959	62	2	2	2		3	1	two times	1 month	1	1	3 years		4				4 years	1	2	2	2	2			2		5	2		2	1	1		2.5km	2	2	1	1		2	2	2
2021-07-10	14:30:00	3	Feira HP	1km	53	27/3/1986	35	2	3	2		1	1	two times	1 month	1	1	10 years		2				2 years	2	2	2	4	2			2	three times	4	2		2	1	1		1km	1	1		2		2	2	2
2021-07-10	15:00:00	3	Zumbo	4km	54	24/10/1976	45	2	3	2		3	2	five times	2 months	1	1	6 years		4				5 years	2	3	2	4	2			1	three times	4	2		2	2	2		4km	2	2	2	2	tradtional healer	2	2	2
2021-08-10	08:10:00	3	Feira HP		55	15/7/1986	35	2	3	2		1	1	five times	2 months	1	1	35 years		4				2 years	2	3	1	4	2			1	twice	4	2		2	1	2			2	1		1		2	2	2
2021-08-10	09:02:00	3	Zumbo hospital		56			2	2	1	1	3	1	twice per month	2 weeks	1	1			4				3 years	2	2	2	4	2			1			2		2	2	1		8km	2	2	2	2		2	2	2
2021-11-10	08:40:00	3	Feira Day HP	10km	57			2	1	1	1	3	1	four times	1 month	1		2 months	3	2				3 years	2	2	2	6	2			1		5	2		2	2	2	traditional healers	10km	2	2	1	2	tradtional healer	2	2	2
13/10/2021	09:55:00	3	Feira HP	10km	58	24/6/1992	29	2	1	1	1	3	1	three times	1 month	1	2	3 months	3	2				4 years	2	2	2	2	2			1		5	2		2	2	2		10km	2	2	1	1	no where until I go to the hospital	2	2	2
13/10/2021	10:48:00	3		4km	59	1986-12-12	35	1	1	2		2	1	two times	2 months	1	2	3 months	3	2				2 years	2	2	2	2	2			1		4	2		2	2	2		4km	2	2	1	2	traditional healer	2	2	2
13/10/2021	14:20:00	3	Feira Day HP	6km	60	19/7/1958	63	2	1	2		3	1	several times	4 months	1	2	1 month	3	2				1 year	2	2	2	4	2			1		5	2		2	2	2		6km	2	2	1	2		2	2	2
2021-01-10	09:10:00	4	LBRHC	1km	61	26/4/1984	37	2	1	2		3	1	four times	2 months	1	1	4 years	3	4	2			2 years 6 months	1	2	2	4	1	1	3	2		4	2		2	2	2	doctor	1km	2	2	2	2	traditional healer		1	2
2021-02-10	09:45:00	4	LBRHC		62	1989-11-03	32	2	4	1		2	1			2	1	2 years	1	3	4			4 years	1	2	1	4	1	1	3	2		4	2		2											2	2
2021-02-10	10:30:00	4	LBRHC		63	16/4/1987	34	2				3	1	fouteen times		1	2		3	2	2		k500	1 year six months	1	2	1	4	1	2	3	2		4	2		2											2	2
2021-02-10	11:30:00	4	LBRHC	5km	64	2021-10-03	57	2	2	2		2	2		2 months	1	1	4 years	3	3	4			2	1	1	1	4	1	1	3	2		4	2		2											2	2
2021-03-10	09:10:00	4	LBRHC	1km	65	1951-09-01	70	4	2	1		1	2			1	1	70 years	1	4	1		k400	4 years	1	1	1	4	1	2	3	2		4	2		2											2	2
2021-03-10	12:20:00	4	LBRHC	3km	66	1995-02-03	26	2	2	2		3	1	three times	1 month	1	1	6 months	5	2				5 years	2	2	2	3	2			2		4	2		2	2	2	doctor	4km	2	2	2	1		2	2	2
2021-04-10	09:50:00	4	LBRHC	2km	67		31	2	3	2		3	1	four times	2 months	1	1	4 months	3	2				3 years	2	2	2	3	2		3	1	twice	4	2		2	2	2	traditional doctor	4km	2	2	2	2	traditional healer		2	2
2021-04-10	10:45:00	4	LBRHC	3km	68	25/06/1998	23	1	1	2		2	2			3	2		2	4	4		k3000	2 years	1	1	1	4	1	3	3	2		4	2		2			traditional doctor	4km	2	2	2		traditional doctor	2	2	2
2021-04-10	11:47:00	4	LBRHC	1.5km	69	26/6/1949	72	1	4	2		1					1	20 years	1	1					1	1	1	4	2					4	2													2	2
2021-06-10	10:20:00	4	LBRHC	1km	70	24/4/1992	29	2	2	2		1	2				1	29 days	1	1	2			2 years	1	1	1	4	1	once	3	2		4	2		2	1										2	2
2021-06-10	11:40:00	4	LBRHC	1km	71	1970-02-06	51	2	2	2		1	2			3	1	51 years	1	3	2			2 years	1	1	1	4	1	4	3	2		4	2		2	1	1		1km	1	1		2
2021-06-10	14:00:00	4	LBRHC	1km	72	24/05/1980	42	2	2	2		1	2			1	2		3	4	4			36 years	1	1	1	4	1	2	3	2		4	2		2											2	2
2021-07-10	11:50:00	4	LBRHC		73	1980-10-06	41	2	2	1		1	1	seven times	30 days	1	2		2	2	2		k100	2 years	1	2	1	4	1	2	3	2		4	2		2											2	2
2021-09-10	15:45:00	4	LBRHC		74	1941	80	2	1	1	1	2	1	once per week	30 days	3	2		2	3	2		k700	5 years	1	3	1	4	1	2	3	2		4	2		2	1	1		4km	2		2	2		2	2	2
2021-11-10	09:45:00	4	LBRHC		75	2000-04-05	21	2	1	2		3	1	4	2 months	1	2		3	4	2		k600	2 years	1	1	1	4	1		3	2	three times	4	2		2	1	1	traditional healer	2km	1	1	2		traditional doctor	2	2	2
2021-11-10	19:50:00	4	LBRHC		76	1988	33	2	2	2		1	2	four times		3		2	2	2				3 years	2	2	2	3	1		3	2	2	2	2		2	1	1		1km	1	1	2	2		2	2	2
2021-11-10	14:00:00	4	LBRHC		77		55	3	2	1	1	3	1	four times per year	90 days	1	2		3	4			k300	5 years	2	3	2		2			1	four times	4	1	hearing	2
2021-12-10		4	LBRHC		78	1953	68	4	4	1	3	2	1	three times per year	30 days	2	2		3	4			k200	6 years	2	3	1	4	1	twice	2	1	three times	5	1	speaking	1	1	2	traditional healer	10km	2	2	1	1		1	1	1
2021-12-10	10:00:00	4	LBRHC		79		50	2	6	2		2	1	thirty times per year	2 days	4	2		2	1	6		k3000	4 years	1	1	1	5	1	twice	5	2		4	2
2021-12-10	15:30:00	4	LBRHC	2km	80	22/4/2000	21	2	3	2		2	1	two times	3 months	3	2	2 months	2	2	1			3 years	2	2	2	4	2		3	1	twice	4			2	2	2	traditional doctor	2km	2	2	2		traditional doctor	2	2	2
2021-01-10	09:10:00	5	LBRHC	1.5km	81	1977-07-07	44	3	2	1	5	1	1	three times per year	30 days	1	1	2 years		2				2 years 11 months	2	3	1	1	2			2		5	1	ashma	2											2	2
2021-01-10	10:00:00	5	LBRHC		82	1972-11-10	29	6	2	2		4 (Congo DRC)	1	many times	30 to 90 days	1	2		1	4			k3000	3 years	2	3	1	2	1	once	4	2		4	2		1	1	1		1.5km	1	1		1		1	1	1
2021-01-10	12:00:00	5	LBRHC		83	1982-11-06	39	3	2	2		3	1	two times per year	30 days	1	1	1 year 6 six months		1	2		k300	2 years	1	1	1	2	2			1	three times	4	2		2											1	1
2021-02-10	09:00:00	5	LBRHC	1km	84	1980-03-03	41	2	4	2	1	2					1	20 years		1	5		k3000	4 years	1	1	1	4	1	twice	3	1	once	4	2		2											2	2
2021-02-10	12:00:00	5	LBRHC		85	1962-02-12	58	2	1	2		2	1	three times per year	120 days	2	2		2	1	1		k300	6 years	1	1	1	2	1	once	5	1	twice	5	2		2											2	1
2021-03-10	08:30:00	5	LBRHC	800m	86	1979-11-08	42	2	2	1	4	1	2				1	10 years		4			k250	5 years	1	2	1	4	1	three times	5	1	once	5	2		2											2	2
2021-03-10	11:00:00	5	LBRHC	6km	87	19/9/1948	73	2	3	1	1	1	1	once per year	30 to 60 days	3	1	5 years		1				20 years	2	3	1	3	1	four times	3	1	five times	5	1	hearing	1	1	1		2km	1	2	2	2	traditional healer	2	1	1
2021-03-10	15:00:00	5	LBRHC		88	1980-07-07	41	2	4	2	3	2	1	two times per year	60 days	3	2		2	2			k300	5 years	2	3	2					1	four times	4	2		1	2	1	traditional healer	1.5km							1	1
2021-04-10	08:25:00	5	LBRHC	1km	89	1962-03-06	59	3	2	2		1	1	three times per year	30 days	3	1	4 years		4			k100	7 years	1	1	1	4	1	twice	2	1	six times	5	2		2											2	1
2021-04-10	10:00:00	5	LBRHC		90		50	1	1	2		3	1	seven times per year	90 days	1	2		1	1			k600	10 years	2	3	1	1	1	twice	4	1	once	5	2		1	1	1		3km	2	2	1	1		1	1	1
2021-04-10	12:00:00	5	LBRHC		91	1966-03-04	56	1	2	1	1	1	1	two times per year	60 days	1	1	20 years		1	2		k600	5 years	2	3	1	4	1	twice	3	2		5	1	hearing	1	1	1		2km	1	2	1	2		2	1	1
2021-04-10	16:00:00	5	LBRHC	3km	92	1968-03-12	52	2	6	2		4										4	k6000	7 years	1	2	1	5	1	twice	3	2		3	2		2
2021-05-10	09:30:00	5	LBRHC	1.5km	93	1980-03-09	41	2	2	2		1					1	41 years		4			k500	5 years	1	2	1	4	2			1	twice	5	2		2											2	1
2021-05-10	11:00:00	5	LBRHC		94	17/2/1950	71	2	2	1	1	2	1	two times per year	30 days	3	2		2	2			k200	10 years	2	3	1	2	2			1	three times	5	1	hearing	2								1		1	1	2
2021-05-10	14:00:00	5	LBRHC	1km	95	29/4/1971	50	2	4	2		1	1	once per year	30 days	1	1	27 years		4			k700	3 years	2	3	1	4	1	once	3	1	once	4	2		1	1	1		2km	1	2	1	2		2	1	2
2021-05-10	16:30:00	5	LBRHC		96			1	1	1	3	3	1	five times per year	30 days	1	2		2	4			k250	3 years	1	2	1	5	1	twice	3	1	once	4	2		2											2	1
2021-06-10	09:00:00	5	LBRHC		97	1982-03-02	39	2	4	2		3	1	six times per year	90 days	1	2		3	3			k200	2 years	1	1	2		2			1	four times	5	2		1	2	2	traditional healer	9km		2		2			1	1
2021-06-10	10:00:00	5	LBRHC		98	16/5/1955	66	3	2	2		4 (Malawi)	1	two times per year	90 days	3	2		1	1	2		k800	3 years	1	2	1	2	2			1	once	4	2		1	2	2		7km				1			1	1
2021-06-10	15:00:00	5	LBRHC		99	1967-11-01	54	2	2	1	2	3	1	once per year	30 days	1	1	2 years		4			k550	4 years	1	1	1	4	1	once	5	1	twice	4	1	seeing	2												1
2021-10-10	11:00:00	5	LBRHC		100	1985-05-04	36	2	2	2		2	1	four times per year	90 days	4	2		2	4			k700	2 years	1	2	1	2	1	once	5	1	once	4	2		2
2021-01-10	07:10:00	6	KMH	1.5km	101	25/6/68	53	2	3	1	5	1	2				1	53 years		2				10 years	1	1	1	4	2			2		3	2		1	1	1			1	1				2	2	2
2021-02-10	06:19:00	6	KMH	1km	102	1995-02-04	27	1	4	2		1	2				1	27 years		2				27 years	1	2	1	1	2			2		4	2		2				1km	1	1					2	2
2021-02-10	07:10:00	6	KMH	1km	103	16/2/1973	48	1	1	1	2	1					1	48 years		4				8 years	1	2	1	3	2			2		4
2021-02-10	09:05:00	6	KMH	1.5km	104	26/8/1996	25	1	4	2		1	2				1			2				2 years	1	2	1	1	1	four times	3	1	twice	4	2		2				2.5km	2	2					1	1
2021-07-10	06:01:00	6	KMH	1.5km	105	1971-11-06	50	2	2	2		1	2				1	50 years		2				4 years	1	2	1	1	1		3	2		4			2	1	2		30km	2	1			sometime	2	2	2
2021-07-10	09:10:00	6	KMH	1.5km	106	25/9/1996	25	2	4	1	5	1	2				1	25 years		2				3 years	1	1	2		2			2			1	limb injury	1	2	2			2	2	2			2	1	1
2021-07-10	12:50:00	6	KMH	1.5km	107	28/6/1977	44	1	2	2		1					1			2				2 months	1	1	1	1	2			2		3			2	1	1		1.5km	1	1				2	2	2
2021-09-10	06:50:00	6	KMH	1.5km	108	16/4/1972	49	2	2	2		1					1	49 years		3				19 years	1	2	1	1	2			2		3
2021-09-10	08:20:00	6	KMH		109	1970-10-11	51	2	1	2		3	1	many times	as long as its possible	4	2		3	3				17 years	1	2	1	1	2		1	1		3
2021-09-10	15:03:00	6	KMH		110	18/11/1974	48	2	1	2		3	2				2		3	3				18 years	1	1	1	1	2			2		3
2021-10-10	10:50:00	6	KMH		111	1954-07-01	67	1	1	2		3	1	as long as it is required	2 months	1	2		3	3				6 years	1	2	1	1	2			2		4
2021-10-10	17:10:00	6	KMH	2km	112	1967-10-10	54	2	1	2		3	1	3 months	4 months	4	2		3	4				6 years	1	1	1	2	1	once	3	2		4
2021-11-10	12:00:00	6	KMH		113	16/6/1965	56	3	2	1	5	3	1	as required	as required	1	2		3	3				6 years	1	2	2		2			1	many times	4	2		1	1	2	traditional healer			2	1	2		1	1	1
2021-11-10	14:00:00	6	KMH	5km	114	1970-07-08	51	2	2	2		3	1	2 months each year	as long as its possible	4	2		3	3				10 years	1	2	1	3	2			2		2
2021-12-10	07:03:00	6	KMH		115	1974-11-06	47	2	1	2		3		as many months as required	as long as required	4	2		2	3				5 years	1	2	1	2	2			2		2
2021-12-10	09:16:00	6	KMH	112km	116	1967-07-06	54	2	1	2		3	2				2		3	3				3 years	1	2	1	1	2			2		2
2021-12-10	09:45:00	6	KMH	5km	117	1967-12-11	53	2	2	2		3	1	as long as possible	at least two months	4	2		3	3				10 years	1	1	1	2	2			2		2
2021-12-10	10:01:00	6	KMH	24km	118	19/11/1970	51	2	1	2		3	2				2		3	3				5 years	1	2	1	1	2			2		2
2021-12-10	10:14:00	6	KMH		119	1965-12-10	56	2	1	2		3	2				2		3	3				12 years	1	1	1	2	2			2		4
2021-12-10	12:04:00	6	KMH	28km	120	14/4/1966	55	2	1	2		1	2				1	55 years		3				8 years	1	1	1	3	2			2		4
2021-01-10	08:14:00	7	Kapoche H Post		121		61	2	2	1	6	1	2				1	54 years	5	4	1		k200	3 years	1	1	1	1	1		6	2		4	2		2	1	1	health facilities	2km	1	1	1		health facilities	2	2	2
2021-01-10	10:30:00	7	Kapoche H Post		122	1978-11-05	34	2	1	1	6	1	2				1	12 years	5	4	1		k100	1 year	1	1	1	1	1	once	6	2		4	2		2	1	1	health facilities	2km	1	1	2		health facilities	2	2	2
2021-03-10	09:30:00	7	Kapoche H Post		123	1992-05-06	29	2	2	2	6	1	2				1	9 years	5	3	1		k150	4 years	1	2	1	2	2			2		4	2		2	1	1	health facilities	2km	1	2	1	2	health facilities	2	2	2
2021-03-10	11:00:00	7	Kapoche H Post		124	1995-01-08	26	2	2	1	6	1	2				1	12 years		3	1		k100	2 months	1	2	1	1	2		2	2		2	2		2	1	1	health facilities	2km	1	1	1	2	health facilities	2	2	2
2021-04-10	08:59:00	7	Kapoche H Post		125		60	2	4	1	6	1	2				1	15 years	5	4	1		k300	2 years	1	3	1	1	1	three times	6	1	three times	4	2		2	1	1	health facilities	3km	1	1	1				2	2
2021-04-10	11:20:00	7	Kapoche H Post		126	14/12/2003	18	1	4	1	6	1	2				1	16 years	5	2	1		k150	2 months	1	1	1	1	1	twice	6	1		2	2		2	1	1	health facilities	3km	1				money	2	2	2
2021-04-10	12:55:00	7	Kapoche H Post		127	16/11/2021	20	1	4	1	6	1	2				1	14 years	5	4	1		k100	1 year	1	2	1	1	1	once	6	1		2	2		2	1	1	health facilities	2.5km	1				money	2	2	2
2021-04-10		7	Kapoche H Post		128	19/7/1990	30	2	2	2	6	1	2				1	10 years	5	4	1		k120	2 years	1	1	1	2	2		6	2		4	2		2	1	1	health facilities	2km	1	2	1	2	health facilities	2	2	2
2021-04-10		7	Kapoche H Post		129	14/9/1959	62	3	4	1	6	1	2				1	15 years	5	4	1		k200	11 years	1	2	1	2	1	three times	6	2		2	2		2	1	1	health facilities	2km	1	2	2	2	health facilities	2	2	2
2021-05-10	12:09:00	7	Kapoche H Post		130	1978-08-04	33	2	4	2	6	1	2				1	18 years	5	3	1		k140	1 year	1	2	1	1	2		6	2		4	2		2	1	1	health facilities		1	1	1	2	health facilities	2	2	2
2021-06-10	08:47:00	7	Kapoche H Post		131	1978-12-12	43	2	1	1	6	3	1	3-4 months	3-15 days	2	2		3	4	1		k300	2 years	1	2	1	2	1	twice	2	2		4	2		2	1	1	health facilities	1.5km	1	2	2			2	2	2
2021-06-10	09:45:00	7	Kapoche H Post		132	1978-11-04	43	2	1	1	6	3	1	everyday	2-3 days per week	1	2		3	4	1		k300	3 years	1	1	1	2	1		2	2		4	2		2	1	1
2021-06-10	10:00:00	7	Kapoche H Post		133	28/2/1971	50	2	1	1	6	3	1	three times per year	1 week	2	2		3	4	1		k200	1 year	1	1	1	1	1	once	2	2		4	2		2	1	1		1km	1	1	2	1		1	2	2
2021-06-10	11:08:00	7	Kapoche H Post		134	14/8/1965	56	3	4	1	6	1	2				1	11 years	5	4	1		k200	2 years	1	3	1	3	1	twice	2	2		4	2		2	1	1	health facilities	1km	1	2			health facilities	2	2	2
2021-06-10	13:41:00	7	Kapoche H Post		135	1949-01-10	72	2	1	1	1	3	1	every month	12 month	2	2		3	4	1		k400	10 years	2	3	1	2	1	four times	2	2		5	1	backache	1	1	2	Zumbo facility	10-15km	2	2	1	1		1	1	2
2021-07-10	07:45:00	7	Kapoche H Post		136	15/6/1986	35	2	2	1	6	1	2				1	11 years		2	1			1 year	1	1	1	1	1	three times	6	2		3	2		2	1	1	health facilities	1.5km	1	1	2		health facilities	2	2	2
2021-07-10	09:30:00	7	Kapoche H Post		137	1961-11-09	60	2	1	1	6	1					1	5 years		4	1		k200	2 years	1	2	1	2	1		2	2		5	2		2	1	1	health facilities	1km	1	1			health facilities	2	2	2
2021-07-10	10:15:00	7	Kapoche H Post		138	27/1/1970	51	2	2	1	6	1					1			3	1		k250	27 years	2	3	1	1	1	three times	2	2		5	1	for testing	2	1	1	health facilities	1km	1	1	1		health facilities	2	2	2
2021-07-10	14:45:00	7	Kapoche H Post		139	24/5/1976	45	2	2	1	6	1	2				1	12 years	5	4	1		k100	2 years	1	1	1	1	1	once	6	2		4	2		2	1	1	health facilities	1km	1	1	1		health facilities	2	2	2
2021-07-10	14:45:00	7	Kapoche H Post		140	18/9/2021	62	3	1	1	6	1					1	11 years	5	4	1		k100	5 years	2	3	1	1	1	twice	6	2		5	1	I have a pain even after being tested	2	1	1	health facilities		1	1	1			2	2	2
2021-01-10	10:50:00	8	Sinyawagora RHC	2.5km	141	1981	40	2	2	2		1	2				1	26 years		3	1		k650		2	3	1	4	1	once	3	1	three times	4	2		1	1	1		3km	1	2	1	1		2	2	1
2021-01-10	16:00:00	8	Sinyawagora RHC	5km	142	1965-06-10	56	2	1	1	6	1	1	once a year	3 months	2	1	56 years		3	1		k200	15 years	1	1	1	4	2		6	1	ten times	5	1	stomach pain	1	1	1		5km	1	1	2				2	2
2021-01-10	17:00:00	8	Sinyawagora RHC	5km	143	1976-06-09	45	2	1	2	5	1	2			6	1	45 years	1	3	1		k50	20 years	1	1	2		2			1	five times	5	1	stomach pain	2	2	1		5km	1	1	2				2	2
2021-02-10	07:00:00	8	Sinyawagora RHC	5km	144	1972-10-02	49	2	1	1	5	1								3	2		k70	1 year	2	3	1	4	1	three times	3	2		5	1	stomach pain	1	1	1		5km	1	1	2				2	2
2021-02-10	08:00:00	8	Sinyawagora RHC	5km	145	1970-10-10	51	1	1	1	5	1	1	twice per year	3 months	1	1	51 years		4	2		k300	2 years	1	2	1	4	1	twice	3	2		5	1	TB	2	1	1		5km	1	1		1		2	2	2
2021-03-10	12:00:00	8	Sinyawagora RHC	7km	146	16/10/1977	44	2	2	1	1	1	2				1	30 years		3	2		k250	20 years	2	3	1	4	1	four times	5	1	six times	5	1	hearing	1	1	1		7km	1	2	1				2	1
2021-04-10	08:00:00	8	Sinyawagora RHC	5km	147	20/12/1979	42	1	2	1	1	1	1	two times	6 months	2	1	42 years	5	2	2		k300	more than 5 years	1	2	1	4	1	once	5	1	four times	5	2		2	1	1		6km	1	1		1		2	2	2
2021-04-10	09:00:00	8	Sinyawagora RHC	5km	148	1970-10-12	51	2	1	1	4	1	2			6	1	49 years	5	3	1		k350	15 years	2	3	1	6	1	three times	3	1	four times	4	1	chest pain	1	1	1		4km	1	1	2	1		2	2	2
2021-04-10	12:00:00	8	Sinyawagora RHC	5km	149	15/12/1972	49	2	2	1	1,2,5	1	1	some of the time	30 days	2	1	more than 30 years		2	1		k500	3 years	1	1	1	3	1	twice	3	1	four times	4	1	stomach pain	1	1	1		5km	1	2	2	1		2	2	1
2021-04-10	13:00:00	8	Sinyawagora RHC	5km	150	15/01/1980	41	2	2	2		1	2				1	41 years		2	1		k70	2 years	1	1	1	2	1	twice	5	1	three times	5	1	abdomen pain	2	1	1		4km	1	2	2	2	I just make a day to go to the health facilities for my condition	2	2	2
2021-04-10	15:00:00	8	Sinyawagora RHC	6km	151	26/12/1981	40	1	2	1	1	1	1	twice per year	3 months	2	1	40 years		2	2		k100	6 years	1	2	1	2	1	three times	3	1	twice	4	1	chest pain	2	1	1		3.5km	1	1		1		2	2	1
2021-04-10	16:00:00	8	Sinyawagora RHC	5km	152	1982-04-01	39	2	3	2		1	1	three times	I do go come	4	1	39 years		2	5		k1000	5 years	1	1	1	4	1	twice	3	2		5	2		1	1	1		5km	1	1		1		2	2	2
2021-04-10	17:50:00	8	Sinyawagora RHC	4km	153	1976-12-12	45	2	1	1	2	1	1	some of the time	1 month	1	1	45 years		3	2		k250	2 years	2	3	1	4	1	once	3	1	five times	5	2		2	1	1		4km	1	1	2	1		2	1	1
2021-05-10	17:30:00	8	Sinyawagora RHC	5km	154	1986-10-10	35	1	2	1	1,2	1	2				1	35 years		2	1		k150	1 year	1	1	1	1	1	three times	3	1	twice	4	1	transport	1	1	1		3.5km	1	1	2				2	2
2021-06-10	08:40:00	8	Sinyawagora RHC	5km	155	1970-12-12	51	3	1	1	1	1	1	twice in a month	15 days	4	1	51 years		2	1		k350	25 years	2	3	1	3	1	four times	3	1	twice	5	2		1	1	1		3km	1	1		1		2	2	2
2021-06-10	10:00:00	8	Sinyawagora RHC	5km	156	1976-10-07	45	2	1	1	5	1	2				1	45 years		3	1		k50	6 years	1	1	1	4	1	twice	3	1	four times	5	2		1	1	1		4.5km	1	1				2	2	2
2021-07-10	09:00:00	8	Sinyawagora RHC	5km	157	1990-10-06	31	1	2	2		1	2				1	30 years		4	1		k200	1 year	1	2	1	4	1	twice	3	1	once	4	1	transport	1	1	1		4km	1	2	1				1	1
2021-10-10	10:00:00	8	Sinyawagora RHC	2.5km	158	1905-06-06	37	2	1	2		1					1	20 years		3			k400	6 years	2	3	1	3	2		6	2			2		2	1	1		2km	2	1	2	1		2		1
2021-10-10	11:00:00	8	Sinyawagora RHC	3km	159	1973-11-11	48	2	2	1	2	1	1	three times	3 months	1	1	47 years		3	2		k250	2 years	1	1	1	4	1	three times	3	1	twice	4	1	chest pain	2	1	1		3km	1	1		1		2	2	2
2021-10-10	15:00:00	8	Sinyawagora RHC	3km	160	1980-06-07	41	2	1	1	2	1	2				1	40 years		2	2		k100	3 years	1	2	1	4	1	once	3	1	twice	4	1	back borne pain	1	1	1		3km	1	1		1		2	2	2
2021-12-10	11:00:00	8	Sinyawagora RHC	5km	161	1974-10-04	47	2	3	1	1	1	1	twice	3 months	1	1	47 years		3	2		k90	10 years	1	1	1	4	1	four times	3	2		5	2		1	1	1		4km	1	1		1		2	2	2
13/10/2021	08:00:00	8	Sinyawagora RHC	5km	162	1979-10-10	42	1	1	2		1	1	twice	6 months	1	1	40 years		2	2		k300	5 years	2	3	1	3	1	three times	3	1	twice	4	1	back borne pain	1	1	1		3km	1	1		1		2	2	2
13/10/2021	09:20:00	8	Sinyawagora RHC		163	1905-05-27	47	5	2	1	4	3	1	crossing the river	5km	4	2		3	3	1		k500	2 years	1	1	1	3	2		5	2		4	2		1	1	2		10km	2	2		1		1	2	1
13/10/2021	10:50:00	8	Sinyawagora RHC		164	16/11/1976	45	2	2	1	1	1					2		1	4	1		k200	20 years	1	2	1	3	1	once	3	1	twice	5	2		2	2	2	Katondwe mission hospital	30km	2	2	1		hospital		2	2
13/10/2021	14:00:00	8	Sinyawagora RHC	5km	165	15/10/1960	61	2	1	1	2	1	2				1	60 years		3	1		k50	20 years	2	3	1	4	1	four times	3	1	three times	4	2		2	2	2		6km	1	1		2		2	2	2
14/10/2021	10:00:00	8	Sinyawagora RHC	5km	166	1970-11-12	51	2	1	1	2	1	1	once per year	6 months	2	1	51 years		2	1		k350	5 years	2	3	1	4	2			2		4	2		2	1	1		4.5km	1	1	2	1		2	2	2
14/10/2021	12:00:00	8	Sinyawagora RHC	5km	167	1964-06-06	57	1	1	1	1,2	1	2				1	50 years		3	1		k150	30 years	2	3	1	6	1	twice	3	1	once	4	2		1	1	1		3km	1	2	2			2	2	2
2021-07-10	10:11:00	9	Chitope RHC	1km	168	1976-01-11	45 years	2	2	2		1	2				1	40 years		3	1		k420	12 years	1	2	1	4	2			2		4	2		2											2	1
	12:22:00	9	Chitope RHC	500m	169	1952-01-01	69 years	3	2	2		1	2				1	69 years		3	1		k50	20 years	1	2	1	4	1	2	T.B ,Drug	2		3	1	T.B And B.P	1	1	1		500m	1	1	2	1		1	2	2
2021-06-10	18:22:00	9	Chitope RHC	7m	170	23/3/1985	36 years	2	2	2	2	1	1	Twice per month	4 months	1	1	36 years		3	1		k150	4 years	1	1	1	4	1	1	3	2		4	2		1	1	1		7km	1	1	2	1		2	1	2
		9	Chitope RHC	1km	171	17/2/1984	37 years	2	2	2		1	1	Most every day during rain season	1 day Sunday only	2	1	37 years		3	1		k100	3 years	1	1	1	2	1	1	3	2		4	2		1	1	1		1k	1	1		1		1	2	2
2021-08-10	06:22:00	9	Chitope RHC	1.3km	172	18/6/1970	51 years	2	1	1	1	1	1	Two weak per month	Two week per month	2	1	51 years		3	3		k60	5 years	1	2	1	4	1	4	3	2		4	2		2		1		1.3km	1	1				1	2	2
2021-04-10	10:55:00	9	Chitope RHC	1km	173	16/2/1986	35 years	2	3	2			1	Twice per month	21 days	1	1	35 years		3	2		k50	5 years	1	2	1	3	1	4	3	2		5	2		2		1		1km	1	1		1			2	2
2021-07-10	06:22:00	9	Chitope RHC	1.6km	174	1972-05-02	49 years	2	2	1	1	1	2				1	49 years		2	1		k200	7 years	1	1	1	4	1	2	3	1	2	4	2		1	1	1		1.3km	1	1					2	2
	17:24:00	9	Chitope RHC	1.5km	175	30/4/1968	53 years	2	2	1	5	1	2			2	1	53 years		3	2		k40	4 years	1	1	1	4	1		3	2		4	1	Difficult to urinate	1	1	1		1.5km	1	1	2	1		2	2	2
2021-07-10	11:54:00	9	Chitope RHC	1.5km	176	16/10/198	33 years	2	2	1	2	1	2				1	33 years		3	2		k200	4 years	1	1	1	4	2			2		3	2		2	1	1		1.5km	1	2	1	1		2	2	2
2021-02-10	07:40:00	9	Chitope RHC	1.5km	177	1960-02-01	61 years	2	2	2		1	1	4 times per week	1 month	1	1	61 years		3	1		k100	5 years	1	2	1	4	2			2		4	2		1	1	1		1.5km	1	1	2				2	2
2021-07-10	10:40:00	9	Chitope RHC	1.2km	178	1970-06-02	51 years	1	1	2		1	2				1	40 years		3	1		K350	13 Years	1	2	1	4	2			2		4	2		1	1	1		1.2km	1	1		1		1	2	2
2021-02-10	15:00:00	9	Chitope RHC	4km	179	1965-10-03	38 years	2	2	2		1	2				1	38 years		3	2		k400	4 years	1	2	1	4	2			2	5	2	2		2		1		4km	1	2	1	1		1	2	2
2021-06-10	09:46:00	9	Chitope RHC	1.3KM	180	16/3/1977	44 years	2	1	2		1	2				1	44 YEARS		3	2		K300	6 years	1	2	2	4	2			1	3	5	2	1	2	1			1.3km	1	1		1		2	2
2021-07-10	07:40:00	9	Chitope RHC	1.1km	181	1964-10-04	56 years	2	2	2		1	2			1		56 years		3	2		k1000	9 years	1	1	1	4	2			2	4	2	2	1	2	1			1.1km	2	2	1				2	2
2021-06-10	12:22:00	9	Chitope RHC	1.1KM	182	1979-01-10	42 years	2	2	1	2	1	2				1	42 years		3	2		k150	3 years	1	1	1	4	2					4	2		1	1	1		1.1km	1	1		1		1	2	2
2021-06-10	15:16:00	9	Chitope RHC	1km	183	16/06/65	56 years	2	2	2		1	2				1	56 years		3	2		k500	12 years	1	2	1	4		1	several times	4	2	5	2	2					1.5km	1	1		1			2	2
2021-06-10	16:21:00	9	Chitope RHC	1.1km	184	19/5/1981	30 years	2	2	1	2	1	2				1	30 years		3	2		k100	4years	1	2	1	4	1	3	5	2		5	2	2	1	1			1.1km	1	1		1			1	1
2021-05-10	12:06:00	9	Chitope RHC	1.2KM	185	16/09/1972	49 years	1	1	1	1	1	2				1	49 years		3	1		K40	9 years	1	1	1	3	1	3	3	3	2	5	2	2	1	1			1.2km	1	1		1		1	2	2
2021-08-10	07:43:00	9	Chitope RHC	1km	186	21/7/1988	33 years	1	4	2		1	2				1	33 years		3	1		k20	2 years	1	1	1	4	2					4	2		1	1	1		1km	1	1				1	2	2
2021-03-10	17:41:00	9	Chitope RHC	1km	187	1953-11-12	68 years	2	1	1	1	1	1	2 months	2 weeks	2	1	68 years		3	1		k150	12 years	1	1	1	3	1	3	3	2		5	2		1	1	1		1km	1	1		1		2	2	2
2021-05-10	09:17:00	10	Kasinsa RHC	3mtr	188	1978	43 years	2	2	2	6 Hydrocele	1	1	Every week	3 Hours	2	1	Since I was born		3	1		k200	38 years	1	1	1	4	1	3	2	1	Main times	5	2	1	2	1	1		600mt	1	1		1		1	2	1
2021-05-10	15:14:00	10	Kasinsa RHC		189	1962	59 years	1	2	2	6 Hydrocele	1	1	Every week	1 week	1	1	Since I was born		3	2		k100	40 years	1	1	1	4	1	10	2	1	Main times	5	2		1	1	1		1km	1	1		1		1	2	1
2021-05-10	16:17:00	10	Kasinsa RHC		190	1946	75 years	2	2	2	6 Hydrocele	1	2		His not interested travel	2	1	30 years		3	1		k200	40 years	1	1	1	4	1	4	2	2		5	2		1	1	1		1km	1	1		2			2	1
2021-06-10	07:50:00	10	Kasinsa RHC		191	28/12/1978	43 years	2	2	2	6 Hydrocele	1	1	3 times per month	2 hours	2	1	Since I was born		3	2		k200	30 years	1	2	1	4	2			1	Main times	5	2		1	1	1		500mts	1	1					2	2
2021-06-10	10:47:00	10	Kasinsa RHC		192	27/6/72	49 years	2	2	2	6 Hydrocele	1	1	after week		2	1	Since I was born		3	1		k200	38 years	1	1	1	4	1	4 times	2	1	Main times	4	2	1	1	1	1		700mts	1	1		1		2	2	2
2021-06-10	12:10:00	10	Kasinsa RHC		193	1968-05-08	53 years	2	1	2	hydrocele	1	2				1	40 years		3	1		k300	40 years	1	1	1	4	1	4 times	2	1	2 times	5	2	1	1	1	1		700mts	1	1	2	2	it is a problem	2	2	2
2021-06-10	14:10:00	10	Kasinsa RHC		194	1952	69 years	2	2	2	hydrocele	1	1	1 day per month	2 hours	2	1	Since I was born		3	1		k300	40 years	1	1	1	4		2	2	1	Main times	5	2	1	1	1			1.5kmt	1	1				2	2	2
2021-07-10	07:40:00	10	Kasinsa RHC		195	1960	61 years	2	1	2	hydrocele	3	1	10 times per year	8 hours	3	2	3	3	1			k1000	30 years	1	2	1	1	2		traditonal healers	1	Main times	5	1	1	1			traditional healers	30kmt	1	1				2	2	1
2021-07-10	09:08:00	10	Kasinsa RHC		196	1959	62 years	2	1	2	hydrocele	3	1	20 times per years	16 hours	3	2		3	3	1		k800	38 years	1	1	1	1	2		traditonal healers	1	Main times	5	2		1	1	2	traditional healers	30kmt	2	2	1			2	2	1
2021-07-10	10:40:00	10	Kasinsa RHC		197	1963	58 years	2	2	2	hydrocele	3	1	8 times per year	2 days	3	2		3	3	1		k1000	40 years	1	1	1	2	2		traditonal healers	1	Main times	5	2	1	1	1		traditional healers	28kmt	1	1				2	2	1
2021-07-10	11:17:00	10	Kasinsa RHC		198	1954	67 years	2	1	2	hydrocele	3	1	main times per year	3 days	3	2		3	3	1		k800	42 years	1	2	1	2	2		traditonal healers	1	Main times	5	2	1	1	1		traditional healers	30kmt	1	2	2	2	traditional healers	2	2	2
2021-07-10	13:02:00	10	Kasinsa RHC		199	1947	74 years	1	2	2	hydrocele	3	1	main times per year	8 hours	3	2		3	3	1		k200	50 years	1	1	1	3	2		traditonal healers	1	Main times	5	2	1	1	1		traditional healers	29kmt	1	2	2	2	traditional healers	2	2	2
2021-07-10	14:00:00	10	Kasinsa RHC		200	962	59 years	2	2	2	hydrocele	3	1	main times per year	1 week	3	2		3	3	1		k300	32 years	1	1	1	2	2		traditonal healers	1	Main times	5	2	1	1	1	1	traditional healers	28kmt	1	2	2	2	traditional healers	2	2	2
2021-07-10	16:10:00	10	Kasinsa RHC		201	1978	43 years	2	2	2	hydrocele	1	1	6 times per month	1 week	2	1	Since I was born		3	1		k300	16 years	1	1	1	4	1	2 times	3	1	Main times	5	2		1	1	1		2kmt	1	1		1		1	2	2
2021-07-10	16:52:00	10	Kasinsa RHC		202	1980	41 years	2	2	2	hydrocele	1	1	Every week	6 hours	2	1	Since I was born		3	1		k300	18 years	1	1	1	4	1	2 times	3	1		5	1	1	1		1 kmt	1	1				1	traditional healers	2	2	2
2021-07-10	17:10:00	10	Kasinsa RHC		203	1970	51	2	2	2	hydrocele	1	1	1 day per month	3 Hours	2	1	Since I was born		3	1		k200	20 years	1	1		4	1	4 times	3	1	Main times	5		1	1	1	700mts	1		1	1	1		1	2	1	2
2021-08-10	05:22:00	10	Kasinsa RHC		204	1977	44 years	2	2	2	hydrocele										1		k150	10 years	1	2	1	4	1	3 times	3	1	one time	5	1	1	1		1.2kmt	1	1	1					2	2	2
2021-08-10	07:40:00	10	Kasinsa RHC		205	1968	53 years	2	2	2	hydrocele	1	1	1 day per month	4 hours	2	1	Since I was born		3	1		k200	16 years	1	1	1	4	1	1 times	3	1		5	2	1	1	1	1 kmt	1	1		1		1	2	1	1	2
2021-08-10	07:00:00	10	Kasinsa RHC		206	1976	45 years	2	2	2	hydrocele	1	1	1 time per month	5 hours	2	1	Since I was born		3	1		k200	15 years	1	1	1	4	1	2 times	3	1	Main times	5	2		1	1	1		1.5kmt	1	1		1		1	2	1
2021-08-10	08:10:00	10	Kasinsa RHC		207	1939	82 years	2	2	2	hydrocele	1	1	after pain season	3 days	3	1	882 years		4	1		k200	50 years	1	1	1	4	1	2 times	2	2		5	2	1	1		1kmt	1	2	2	1		2	1	2	2	2
2021-05-10	09:55:00	11		4km	208	2001-04-02	20 years	1	1	2		1	2				1	20 years		3			k400	1 year	1	2	1	4	2			2		3	2		2	1	1		4km	1	1		1		2	2	2
2021-05-10	17:00:00	11	kanemela H P	1.5km	209	16/02/85	36 years	2	4	2		1	1	main times per year	1 day Sunday only	1	1	36 years		3			k800	5 years	1	2	1	4	2			2		4	2		2	1	1										2
2021-06-10	19:15:00	11			210	17/04/1974	47 years	2	1	2		3	1	main times per year	4 days	4	2		3	3			k400	4 years	1	2	1	4	2		none	2		4	2		2										2	1	2
2021-06-10	11:30:00	11		3km	211		40 years	2	1	2		3	1	main times per year	1 month	4	2		3	3			k600	1 years	1	1	1	4	2					5	1	1			5 km	1	1		1		1	2	2	2	2
2021-06-10	15:00:00	11	kanemela H P	1.5km	212	1969-10-06	52 years	2	2	2		1	1	1 time per month	1 day Sunday only	1	1	10 years		fishing			k300	20 years	1	1	1	4	2			2		5	3	2		2	1	1	1km	1	1		1	2	2	2	2
2021-06-10		11	kanemela H P		213	25/07/2001	20 years	1	2	2		1	1	2 times per month	2 weeks	1	1			3			k200	3	1	1		4	2			2	3	3		2		1	1		3km	1	1		1		2	2	2
2021-06-10	14:00:00	11	kanemela H P	1.5km	214	2006	15 years	1	2	2		1	1	1 time per month	4 hours	3	1	15 years		fishing			k100	14 years	1	1	1	4	2			1	1 time	5	2		2	1	1		1.5km	1	1		1		2	2	2
2021-06-10	16:40:00	11	kanemela H P	1.5km	215	17/01/1974	47 years	2	4	2		1	1	2 to 3 times per year	3 weeks	1ana 2	1	47 years		3			k300	30 days	1	2	1	4	2		2	2		5	1	backache	1	1	1		2kmt	1	1	2	2	after coming back home	2	2	2
2021-06-10	16:50:00	11	kanemela H P		216	1948	73 years	2	1	2		1	2				1	7 dats		3			k20	3 years	1	3	1	4	2			2		5	2		2	1	1		90km	1	1				2	2	2
2021-07-10	09:00:00	11	kanemela H P	3km	217	1996-03-05	25 years	1	2	2		1	2	2 times per month	2 weeks	1	1	20 years		3			k400	3 years	1	2	1	4	2			2		5	2		2	1	1		3km	1	1	1	1		2	2	2
2021-07-10	11:00:00	11	kanemela H P	3km	218	15/06/1982	39 years	2	1	2		1	1	3 times per year	3 month	1	1	1 year		3			k600	2 years	1	2	1	4	2			2		5	3	2		2	1	1	3km	1	1		1		2	2	2
2021-07-10	12:05:00	11		1.5km	219	1972	49 years	2	1		1	1	1	1 time per month	1to 2 days	3	1	15 years		3			k500	5 years	1	1	1	4	2			2		5	2		2	1			1.5km	1	1				2	2	2
2021-07-10	13:30:00	11			220		42 years	4	2	2		3	1	main times per year	7 days	4	2			3			k600	2 years	1	1	2		2			2		5	3	2	2	2	1		4km	1	1	2	1		2	2	2
2021-07-10	14:00:00	11	kanemela H P	3km	221	1974	47 years	2	2	2		1	1	0nce per week	1 day Sunday only	2	1	20 years		3			k200	3 years	1	1	1	4	2			2		5	2		2	1	1		2.5km	1	1	2	1		2	2	2
2021-07-10	15:20:00	11	kanemela H P	5km	222	1971	50 years	2	1	2		3	1	2 times per year	3 month	4	2		3	3			k700	9 years	1	2	1	4	2			2		5	3	2	2		2	1	5km	1	1	2	1		2	2	2
2021-07-10	16:30:00	11	kanemela H P	4km	223	1976	45 years	2	1	2		3	1	5 times per year	2 month	4	2		3	3			k1000	3years	1	1	1	4	2			2		5	2		1	1	1		4km	1	1		1		2	2	2
2021-07-10	17:00:00	11	kanemela H P		224		28 years	2	2	2		1	1	once per week	2 days	3	1	5 years		3			k300	1`year	1	1	1	4	2			2		5	2		2	1	1		2.5km	1	1				2	2	2
2021-08-10	08:40:00	11	kanemela H P	1km	225	1977-12-04	44 years	2	1	2		1	1	main times per year	4 hours	1	1	15 years		3			k250	5 years	1	1	1	4	2			2		5	2		2	1	1		1.5km	1	1		1		2	2	2
2021-08-10	10:00:00	11	kanemela H P		226	17/6/1999	22 years	2	2	2		1	1	main times per year	3to4 hours	2	1	22years		3			k500	2 years	2	3	1	4	2			2		5	2		2	1	1		2kmt	1	1		1		2	2	2
2021-08-10	11:00:00	11	kanemela H P		227	23/03/1960	53 years	2	2	2		1	2						1	3	1		k500	2 years	1	2	2		2			2		4	2	1	1	1			2kmt	1	2	1
2021-01-10	09:40:00	12	Janeiro H.post	1km	228	1942-04-05	79 years	2	2	2		1	2				1	79 years		3	1		k500	41 years	1	2	1	4	1	once	3	2	n/a	4	2	1	1	1	1		3km	1	2	2				2	2
2021-01-10	09:50:00	12	Janeiro H.post	1km	229	1940	81 years	2	1	2	N/A	1					1	Since birth		3	1		k700	6 years	1	1	1	4	2		3	2		4	2	1	1	1			1km	1	2	2				2	2
2021-01-10	12:19:00	12	Janeiro H.post	1km	230	1950	71 years	2	2	2		1					1	Since birth		3	1		k1000	3 years	1	2	1	4	2			1	once	3	2	1	1	1			1km	1	2	2				1	1
2021-03-10	09:00:00	12	Janeiro H.post	1km	231	1956-01-01	65 years	2	2	2		1					1	36 years		3	1		k100	3 years	1	2	1	4	1	2 times	3	2		3	2		2	1	1		1km	1	2	2	N/A	N/A	N/A	2	2
2021-03-10	14:00:00	12	Janeiro H.post	1km	232	28/8/1983	32 years	2	4	1	Broken hand	1	1	2 times per month	2 weeks	1	1	Since birth		3	2		k500	3 years	1	2	1	4	1	2 times	2	2		4	2		2	1	1		1km	1	2	1	2	no services untill 80 home	2	2	2
2021-03-10	15:04:00	12	Janeiro H.post	1km	233	1956-06-01	65 years	2	2	2		1					1	Since birth		3	1		k500	5 years	1	1	1	4	1		3	1	none	3	2	1	1	1			3km	1	2	2	N/A	N/A	N/A	1	2
2021-04-10	09:30:00	12	Janeiro H.post	1km	234	18/04/1965	56 years	2	2	2		1	2				1	Since birth		3	1		k500	3 years	1	2	1	4	1	2 times	3	2		4	2	2	1	1			1km	1	2	2				2	2
2021-04-10	14:00:00	12	Janeiro H.post	4km	235	21/01/1965	56 years	2	4	2		1	2				1	Since birth		3	1		k500	5 years	1	2	1	4	1	3 times	3	2		4	2		1	1	1		4km	1	2	2				2	2
2021-05-10	08:30:00	12	Janeiro H.post	3km	236	1958	63 years	2	2	2	1	2					1	Since birth		3	1		k200	1 year	1	1	1	1	1	once	3	2	3	3	1	1	1	1	1		3km	1	2	2				2	2
2021-05-10	09:30:00	12	Janeiro H.post	1KM	237	1983-12-04	38 years	2	4	2		1					1	38 years		3	1		k200	3 years	1	2	1	4	1	once	3	2		4	2	1	1	1	1		1km	1	2	2				2	2
2021-05-10	10:30:00	12	Janeiro H.post	3km	238	2001-11-08	20 years	1	4	2		1	2				1	Since birth		3	1		k200	2 years	1	1	1	1	2			2	3	3		1	1	1	1		3km	1	2	2				2	2
2021-05-10	13:05:00	12			239	1940	81 years	2	1	2		3					2		3	3	1		k200	7 years	1	2	1	2		3	1	4 times	4	3	2		1	1	2		11km	1	2	2	2
2021-05-10	15:30:00	12	Janeiro H.post	3KM	240	2005-07-10	16 YEARS	1	4	2		1								3	1		K200	10 YEARS	1	2	1	1	1	2	3	1	5	3	2	1	1	1			3km	1	2	2				1	2
2021-06-10	08:45:00	12	kasenengwa	4km	241	31/8/1987	24 years	1	4	2		1					2	1		3	1		k200	2 years	1	1	1	1	1	2 times	3	1	1 time	4	2		1	1	1		4km	1	2	2				2	2
2021-06-10	09:00:00	12	Janeiro H.post	3km	242	22/9/1984	37 years	2	4	2		1	2				1	Since birth		3	1		k200	3 years	1	2	1	1	2			2		4	2	1	1	1			3km	1	2	2				2	2
2021-06-10	16:10:00	12	Janeiro H.post	4km	243	1960	61 years	2	2	2		1								3	1		k100	3 years	1	2	1	4	1	2 times	3	1	once	5	2		1	1	1		4km	1	2	2				2	2
2021-06-10	17:05:00	12	Janeiro H.post	3KM	244	1982	39 years	1	4	2		1					1	39 years		3	1		k1000	16 years	1	2	1	4	2			2	once	2	1	1	1				4KM	1	2	2				1	2
2021-12-10	07:30:00	12	Mpuka	1km	245	15/9/2003	18 years	1	4	2		1					1	18 years		3	1		k100	1 year	1	1	1	1	2			2	3	3	2	1	1				1km	1	2	2					1
13/10/2021	07:40:00	12	Janeiro H.post	3km	246	1987	34 years	1	1	2		1					1	34 years		3	1		k100	2 years	1	1	1	1	2			2		3		1	1	1			3km	1	2	2				2	2
13/10/2021	08:10:00	12	Janeiro H.post	1km	247	26/7/1986	36 years	1	2	2		1					1	36 years		3	1		k200	2 years	1	1	1	1	2			2		3	2		2	1	1		1km	1	2	2				2	2
2021-01-10	08:40:00	13	Mangelengele	1.5km	248	1992-04-01	29 years	1	2	2		1	2				1	10 years		4	7 Farmer		k500	5 years	1	1	1	1	1			1	Once	5	2		2											2	2
2021-01-10	09:45:00	13	Mangelengele	200m	249	1971-05-01	50 years	3	2	2		1	2				1	50 years		4	7 Farmer		k200	7 years	1	1	1	4	1	1	4	1	2	5		2												2	2
2021-01-10	11:50:00	13	Mangelengele	2km	250	22/5/1973	48 years	2	1	2		1	2				1	22 years		4	7 Farmer		k500	20 years	1	1	1	2	1	4	3	1	5	5	2													2	2
2021-01-10	15:00:00	13		600m	251	21/3/1975	45 years	1	1	2		1					1	30 years		4	7 Farmer		k100	15 years	1	1	2		2			2		5	2		2											2	2
2021-02-10	11:03:00	13	Mangelengele	800m	252	1985-11-02	36 years	2	1	2		1	2				1	36 years		4	7 Farmer		k100	12 years	1	2	2		2			1	4	5	2	2												2	2
2021-04-10	10:26:00	13	Mangelengele	2km	253	1971-02-02	46 years	3	1	2		1	2				1	45 years		4	7 Farmer		k300	18 years	1	1	1	4	1	3	3	2		5	2		2											2	2
2021-05-10	09:00:00	13	Mangelengele	1km	254	1981-02-04	40 years	1	1	2		1					1	12 years		4	7 Farmer		k250	10 years	1	1	2	1,4	2			2		5	2	2												2	2
2021-05-10	16:56:00	13	Mangelengele		255	1987-01-06	33 years	2	2	2		1	2				1	20 years		4	7 Farmer		k400	1 year	1	1	1	1,4	2			1	2	5	1	Asthmatic	2											2	2
2021-06-10	08:45:00	13	Mangelengele		256	2001-11-11	20 years	1	3	2		1	2				1	19 years		4			k150	16 years	1	1	1	1,4	1	2	3	1	10	5	2		2											2	2
2021-06-10	09:45:00	13	Mangelengele	1.5km	257	21/6/1983	38 years	2	2	2		1					1	38 years		4	Farmer		k300	19 years	1	1	1	4	2			1	1	5	2		2											2	2
2021-06-10	11:30:00	13	Mangelengele		258	13/1/1976	35 years	2	2	2		1	2				1	35 years		4	1		k200	2 years	1	1	1	4	0			1	1	5	2	2												2	2
2021-07-10	09:10:00	13	Mangelengele	2km	259	15/1/2001	19 years	1	1	2							1	19 years		4			k200	3 years	1	1	2	4	1	2	3	2		5	2	2		2										2	2
2021-07-10	09:52:00	13	Mangelengele	2km	260	2002-11-12	18 years	1	1	2		1	2				1	18 years		4			k400	2 years	1	2	1	1,2,4	1	1	4	2		5	2	2												2	2
2021-07-10	10:10:00	13	Mangelengele	1km	261	22/12/2002	18 years	1	2	2		1	2				1	18 years		4	Farmer		k250	6 years	1	1	1	1	1	2	3	1	3	5	2	2												2	2
2021-07-10	11:20:00	13	Mangelengele	3km	262	1974-02-03	47 years	2	2	2		1	2				1	47 years		4	Farmer		k150	15 years	1	1	1	1,4	1	3	4	1	6	5	2		2											2	2
2021-07-10	15:10:00	13	Mangelengele	6km	263	24/11/1987	34 years	2	3	2		1	2				1	34 years		4	Farmer		k450	7 years	1	1	1	1,3	1	2	3	1	4	5	2	2												2	2
2021-08-10	08:40:00	13		4km	264	1972-02-07	47 years	1	1	2		1	2				1	49 years		4	Farmering		k300	20 years	1	1	1	1,3	1	2	4	1	7	5	2		2											2	2
2021-08-10	09:05:00	13	Mangelengele	1km	265	1938-01-05	83 years	2	1	2		1	2				1	83 years		4	1		k400	4 years	1	1	1	4	2			1	2	5	2		2											2	2
2021-08-10	10:10:00	13	Mangelengele	2km	266	1988-10-11	34 years	3	1	2		1	2				1	34 years		4	1		k250	8 years	1	1	2		2			1	3	5	2		2											2	2
2021-07-10	12:12:00	13	Mangelengele		267	23/1/1990	31 years	2	1	2		1	2				1	30 years		4	1		k500	5 years	1	2	1	1,4	1	2	3	1	3	5	2		2											2	2
2021-06-10	09:30:00	14	Kaunga Health Post	1.5km	268	1905-04-22	82 years	2	4	1	5	1	2				1	33 years		3			k20	1 years	1	1	1	2	2			1	1	4	4	1	Chlonic backche problem	1	1		1.5km	1	2	2				2	2
2021-05-10	11:05:00	14	Kaunga Health Post	2km	269	1905-05-02	72 years	2	3	2		1					1	55 years		3			k50	8 Months			1	2	2			2		4	2		1	1	1		2km	2	2	2				2	1
2021-09-10	08:20:00	14	Kaunga Health Post	4KM	270	1905-06-16	27 years	1	3	2		1					1	27 years		3	1		k300	3 years	1	2	1	4	2			1	1	4	2		1	2	1		4km	2	2	2				2	2
2021-05-10	13:30:00	14	Kaunga Health Post	1km	271	15/6/1972	49 years	2	2	2		1	2				1	35 years		3			k500	4 years	1	2	1		1	2			2								1km	2	2						2
2021-07-10	10:00:00	14	Kaunga Health Post	2km	272	1905-06-01	42 years	4	1		1	2					1	30 years		2				2 years	1	2	1	4	2	3	3	1	1	4	1	2	1				2km	2	1	2					2
2021-04-10	15:00:00	14	Kaunga Health Post	2km	273	1966-01-01	55 years	2	3	2		1	2				1	27 years		3	1		k300	1month	1	1	1	4,6	2			2			2		1	1	1		above 2.5km	2	2					2	1
2021-08-10	07:30:00	14	Kaunga Health Post	4.5km	274	1905-05-17	57 years	2	3	1		1					1	42years		3	1		k600	2 years	1	2	1	1,2,4	1	2 times	6	1	1	4	2
2021-08-10	08:00:00	14	Kaunga Health Post	4km	275	1905-06-14	29years	2	4	1		1					1	27 years		3	1		k800	3years	1	2	1	1,2,4	1	3 times	6	1	2	4	2		1	1	1		abaut5km	2	2	2					1
2021-08-10	06:00:00	14	Kaunga Health Post		276	1905-05-28	46 years	2	2	1	1	2		month	30days	4	2		3	3	1		k700	4years	1	2	2		2	0		1	3 times	5	1		1	1	1	2	1	2		2		1		1	2
2021-07-10	11:08:00	14	Kaunga Health Post	4.5km	277	1905-06-08	35 years	2	3	2		1	2				1	35years		3			k250	6years	1	2	1	1,3,4	1	3times				5	2	1	2	1	1		4.5km	2	2	2					1
2021-07-10	09:30:00	14	Kaunga Health Post	4km	278	1905-05-23	51 years	2	3	1		1	2				1	35 years		3	1		k200	11/2year	1	2	1	4,6	1	2 times	6	0	0	3	2	1	1	1	1		almost 4km	1	2	1					2
2021-07-10	08:10:00	14	Kaunga Health Post	8km	279	1905-05-28	46 years	2	2	1		3	1	1	3month	1	2		2	3	2		k300	3years	1	2	1	2	2			1	2 times	4			1	1	2		8km	2	2	2	1		1	2	1
2021-07-10	06:30:00	14	Kaunga Health Post	5km	280	1905-05-21	53 years	1	1	1	1	2	1	2	6 months	1	2		3	3	1		k600	7years	1	2	2	2	2	0		1	2	5	2	1,2	2	2	TL bridge clinic		12km	1	2	2	1	2	2	2	2
2021-10-10	08:40:00	14	Kaunga Health Post	16km	281	1905-05-18	56years	2	1	2		2	1	3 months	2 months	4	2		3	3	2		k700	15 years	1	2	1	1,4,2	2			1	5 times	4	1	1	1	1			4.4km	2	2	2	1		2	2	1
2021-07-10	13:35:00	14	Kaunga Health Post	2km	282	1905-06-09	34 years	1	4	1	4	1					1	34years		3			k200	2years	1	1	1	1	2			1	4 times	5		1	1	2	1		2km	2	2	2				2	2
2021-10-10	10:35:00	14	Kaunga Health Post	3.5km	283	1905-06-18	25 years	1	4	2		1	2				1	25 years		2	3		k400	2 years	1	2	1	1,2,4	1	2 times	6	1	1 time	3	1	2	1	1	1		3.5km	2	2	2				2	2
2021-06-10	15:32:00	14	Kaunga Health Post	1km	284	1905-05-16	58 years	2		2		1				1				3					1	2	1	2.4	1	1	6	1	3 times	4	2		1	1	1		1km	1	2	1			2	1	2
2021-07-10	11:40:00	14	Kaunga Health Post	1.5km	285	1905-05-26	48 years	2	2	2		1					1	84 years		3			k200	20 years	1	1	1	4	1	1 times	3	1	2 times	4	2		1	2	1		1.5km	2	2	2				1	1
2021-06-10	12:15:00	14	Kaunga Health Post	4km	286	1905-05-14	55 years	2	2	2		1	2				1	33 years		3			k500	3 years	1	1	1	4	1	2 times	3	1	3 times	5	1	1	2	1			4km	1	2	2				2	1
2021-06-10	13:30:00	14	Kaunga Health Post	4km	287	1905-05-23	51 years	2	2	2		1					1	51 years		3			k400	2 years	1	2	1	2,4	1	2 times	3	1	6 times	5	2	1	2	1			5km	1	2	1				2	2
2021-02-10	10:00:00	15	Undi	12km	288	1905-05-09	65 years	2	2	2		1	1	once a month	2 days	3	1	65 years		4	1		k800	10 years	2	3	1	2	2			2	4	2	2	1	1	2			15km	1	1	2				2	1
2021-02-10	06:20:00	15	Chimuma	8km	289	20/06/1960	61 years	2	1	2		3	1	daily basis	2 to 3 months	2	1	9 years		2	1			5 years	1	1	2		2			1	5 times	3	2		1	1	2	traditional healers				2	traditonal doctors	2	2	2	2
2021-06-10	16:00:00	15	Kalimagombe	7km	290	19/4/1956	65 years	3	1	1	5	1	2				1	50 years		4				4 years	2	1	1		2			1	4 times	5	1	limbs walking	1	1	2		7km	2	2	2			2	1	2
2021-06-10	10:00:00	15	Sungarm	6km	291	26/4/62	62 years	1	3	2		1	1	Twice per month	2 months	3	1	40 years		4			k5	1 year	1	1	4	1	Once	1	2		3	2		1	1	1			6km	1	1				2	2	1
2021-06-10	07:00:00	15		6km	292	25/6/1985	36 years	1	1	2		1	2				1	36 years					k3	1 year	1	1	4	2	2		2			2	2		1	2	2		6km	1	1					2	2
2021-05-10	08:30:00	15	Kasakazya	8km	293	1949		2	2	2		1					1	70 years		4			k5	2 years	3	1	4	2	0	2	2		2	3	2		1	1	Hospital		8km	1	2	1			2	2	2
2021-05-10	15:00:00	15	Chilukusha	5km	294	1986-02-07	35 years	1	2	2		1	1	Once per year	3 months	3	1	35 years		2			k2	1 year	2	2		2	0		2		4	3		1	2	1	Hospital		5km	1	2	1				2	2
2021-05-10	09:25:00	15	Sunganani	6km	295	1955-02-04	66 years	1	3	2		1	2				1	62 years		4				6 years	1	1	1	4	2				1	4	2		1	1	1	Hospital	6km	1	2	1				2	2
2021-01-10	08:14:00	15	Kalimagombe	8km	296	1969-01-05	52 years	2	2	1	2	1	2				1	52 years		1	1			3 years	1	2	1	4	2	2	1		2	3	1	Vision Eyes	1	2	Hospital		10km	1	2	1				2	2
2021-01-10	10:30:00	15	Sunganani	6km	297	23/6/1982	39 years	2	2	2		1	2				1	39 years		1	4		k800	3 years	1	1	1	4	1	7	5		2	4	1	2		1	1	2	6km	1	1					2	2
2021-08-10	07:30:00	15	Chilukusha	7km	298	19/6/1948	73 years	2	2	1	2	1	2				1	60 years		4				9 years	2	1	1	1	2	1	2		4	2	2		1	1	1		7km	1	2	1				2	1
2021-08-10	09:30:00	15	Chishoka/Chakanoka	7km	299	1905-04-28	76	4	2	1	1	1					1	35 years		4				8 years	2	1	2	1	Once	1	2		2	3	2	1	1	1	Hospital Mission		7km	2	2	1				2	2
2021-07-10	06:30:00	15	Chimima	7km	300	22/8/1957	64	2	2	2		1	1	daily basis	3 months	1	1	50 years		2				3 years	1	2	1	2	1	2 times	2	2		3			1	1	1
2021-07-10	15:30:00	15	Shakomoka	8km	301	21/4/1983	38	1	2	1	1	1					1	38 years		2				3 years	2	3	1	1	2			2		4	1	Seeing short sight	1	1	2		7km	1	2	1			2	2	2
2021-07-10	14:33:00	15	Chishoka/Chakanoka	7km	302	17/10/1991	30	2	2	2		1	2				1	30 years		2				10 years	2	3	1	4	2			1	Several times	3	2		1	1	2		7km	1	2	2				2	1
2021-07-10	16:05:00	15	Kalimagombe	5km	303	1956-04-03	65 years	1	3	2		1					2				4			3 years	1	2	1	4	1	2 times	1	2		2	2		1	1	2	Hospital	5km	1	2	1				2	2
2021-07-10	10:13:00	15	Nyaminsi village	11km	304	1957-02-03	63 years	1	4	2	4	1	2				1	63 years		4				3 years	2	3	1	4	2			2		5	1	backache	1	2	1		11km	1	2	1				2	2
2021-07-10	08:01:00	15	Undi	12km	305	19/5/1948	73 years	4	1	1	2	1					1	60 years		4				9 years	2	3	1	4	1	2 times	1	2		3	2		1	1	2	Hospital Mission	12km	1	2	1				2	1
2021-07-10	12:09:00	15	Sunganani	2.5km	306	26/5/1968	53 years	2	3	1	5	1	1	Every rain season	3 months	2	1	53 years		4				4 years	1	2	1	2	2			1	4 times	4	2		1	1	1	Hospital	5km	2	2	1				2	2
2021-07-10	13:05:00	15	Chumina	7km	307	21/03/1962	59 years	2	1	2		1					1	59 years		1	3		k800	3 years	1	1	1	4	1	3 times	2	2		3	2	2	1	1	Hospital		7km	1	1	2				2	2
2021-06-10		16	Kym RHC/Amoro	13km	308	1980-06-04	41 years	2	3	1	1	2	1	Twice in a year	30 days	3	2	30 days	2	2			k200	2 years	2	3	1	2	2	0	5	1	2 times	4	1	hearing problem	1	2	2	zambia	13km	1	2	2	1	when client visit zambia	1	2	2
2021-06-10		16	Kym RHC/Amoro		309	1987-12-03	34 years	2	3	2		2	1	most of the time	more then a weeks	4	2		2	4			k300	more than 3 years	1	2	2		2			1	once	4	2		1	2	1		5km	2	2	2	1	2	2	2	2
2021-06-10		16			310	1970-03-09	51 years	2	2	2		2	1	2 days per week	1 day	3	1	5 years	2	3			k200 k300		2	2	2		1	twice	5	1	3 times	5	2	2	2	1			2 km	2	2	2	2	by seeking traditional healer	2	2	2
2021-06-10		16			311	15/3/1987	37 years	2	2	2		2	1	once per week	2 days	3	2		2	2				more than 3 years	1	1	1	1	1	2	5	1	1	4	2		1	2	2	traditional healers	None	2	2	2	2	By taking herbals	2	2	1
2021-06-10		16			312	1972-07-06	49 yeas	2	2	2		2	1	1 day per week	2 days	4	2		2	4				More than 5 years	1	2	2		1	3 times	5	1	2 times	4	2		2	2	2	traditional healers	None	2	2	2	2	Taking herbals	2	2	1
		16	Kym RHC/Amoro		313	14/6/1968	53 years	2	2	2		2	1	1 day per month	1 day	4	2		2	4			k100-k500	More than 5 years	1	2	2		2		5	1	once	5	2		1	2	1		5km	2	2	2	1		2	2	2
2021-06-10		16	Kym RHC/Amoro		314	1964-04-02	57 years	2	2	1	1	2	2				2		2	4				More than 7 years	1	3	2		2			1	8 times	5	1	Hearing	1	2	1		6km	2	2	2	1		1	2	1
2021-06-10	10:11:00	16	Kym RHC/Amoro		315	1966-10-05	55 years	2	2	1	4	2	1	Twice a year	7 days	3	No		2	4				More than 5 years	2	2	2		2		5	1	Twice	4	1	hearing problem	1	2	1		5km	2	2	2	1		2	2	2
2021-04-10		16			316	13/11/1987	34 years	1	2	2	No disability to the client	1	2	0	0		1	34 years	Within Luangwa	2	Client still looking a job		k300	2 years	1	1	1	4	2	0	6	1	2 times	3	2		2	2	1		250metres	1	2	2	2	Not a migrant	2	2	2
2021-08-10		16			317	19/4/1936	85 years	2	1	1	1	2	1	Once per year	3 Months	3	2	3 years	2	4			k300	6 years	1	2	1	4	1	6 times	3	1	7 times	5	1	Hearing	1	1	1
2021-08-10	12:16:00	16	Amoro Kym RHC		318	18/8/2003	18 years	1	3	2	6	1	2	0	0	6	1	16 years	1	4	7		k300	3 years	1	1	1	4	2	0	6	2	0	4	2	0	2	2	2	Local Clinic	160 meters	1	2	2	2	0	2	2	2
2021-09-10	10:29:00	16	Kym RHC	200metres	319	2007	14 years	1	3	1	3	1	2	0	0	6 client still at school	1	14 years	Within Luangwa	4	7		0	3 years	1	1	1	4	2	0	6	2	0	3	1	Speaking with a bit of mentalness	2	1	1	Local Clinic	200 metres	1	1	2	2	0	2	2	2
2021-09-10	14:56:00	16	Kym RHC	100meters	320	1965-01-08	56 years	2	2	2	Know disability	1	2	0	0	6	1	56 years	5	4	7		k800	7 years	1	2	1	4	1	2 times	3	2	0	4	2	0	2	1	1	Local Clinic	100 metres	1	1	2	2	0	2	2	2
2021-04-10		16	Kym RHC		321	1969	52 years	2	2	2	6	1	2	0	0	Client dose not across or travel	1	47 years	5	2	7		k300	16 years	1	2	1	4	2	0	4	1	2 times	4	2	0	2	1	1	0	1 kilometers	1	1	1	2	0	2	2	2
2021-08-10	10:12:00	16	Amoro Kym RHC	1.5km	322	22/5/1969	52 years	1	2	2	6	1	2	0	0	6	1	42 years	5	4	7		k500	37 years	1	2	1	1	4	1	6 times	3	1	3 times	2	0	2	1	1		1.5km	1	2	2	2	2	2	2	2
2021-04-10	10:12:00	16	kavalamanda RHC	250 Meter	323	1979-04-03	42 years	2	3	2	6	1	2	0	0	6	1	42 years	5	2	7		k600	4 years	1	2	1	4	1	2 times	3	2	patient did not go to traditional healers	4	2	nil	2	1	1		300meters	1	2	2	2	local clinic	2	2	2
2021-04-10	09:41:00	16	Kavalamanja RHC	150 meter	324	2008	13 years	1	2	2	6	1	2	patient dose not cross boaders	patient dose not travel a cross	6	1	13 years	1	4	7	patient not working still at school		4 years	1	2	1	4	1	7 times	4	2	patient did not go to traditional healers	5	3	pain after playing football	2	1	1	patient gose nearest health facility	150 meter	1	2	1	2	local clinic	2	2	2
2021-07-10	14:32:00	16	Kym	200meters	325	1961-12-06	60 years	1	2	2	4	1	2	0	0	Mental	1	60 years	5	4	Mental	0		14 years	1	1	1	1	4	2	0	6	2	0	1	Client is Mentally	1	1	1	0	1	1	2	2	0	2	1	1	2
2021-07-10		16	Kym RHC		326	1981-06-01	40 years	2	4	2	6	1	2	0	0	6	1	34 years	1	1	3		k2000	3 years	1	1	1	4	1	4 times	4	2	0	4	2	0	2	2	2	0	200meters	1	2	1	2	2	2	2	2
2021-07-10		16	Kym RHC	200metres	327	1989-12-03	32 years	2	1	2		1	2	0	0	6	1	32 years	Client lives with Luangwa	1	3		k1500	3 years	1	2	1	4	1	4 times	3	2	0	4	2	2	1	1	1	Local Clinic	200metres	1	1	2	Client not a migrant 2	local clinic	2	2	2
2021-01-10	08:33:00	17	Katondwe	2km	328	2005-05-06	16 yers	1	2	1	1	1	2			1		4 years		4				1 year	1	1	1	4	2		No any surgery done	2		3	2		1	1	1		2KM	1	1	2
2021-01-10	15:30:00	17	Katondwe	2km	329	23/12/81	42 years	2	2	2	No any disability	1					1	37 years		4			k350	3 years	2	3	1	4	1	Five times	2	2		3	1	T.B	2	1	1		2km	1	1					2	2
2021-02-10	06:30:00	17	Katondwe	1km	330	2001-10-04	20 years	1	2	2	Paining	1	2				1			4				3 years	2	3	1	4	1	2 months	2	2		4	2		2	1	1		1km	1	1	2				2	2
24/10/2021	14:35:00	17	Katondwe	1km	331	1978-08-07	43 years	2	2	1	No any disability	1					1	42 years		4			k600	5 years	2	3	1	4	1	2 times	2	2		3	2		2	1	1		1km	1	1	2				2	2
2021-03-10	09:40:00	17	Katondwe	2km	332	1983-07-06	38 years	1	1	1	No any disability	1					1	38 years		4			k600	3 years	1	1	1	4	1	3 times	3	1		3	2		2	1	1		2km	1	1					2	2
2021-03-10	07:22:00	17	Katondwe	1km	333	1973-05-10	47 years	2	2	1	No any disability	1					1	6 years		4			k400	4 years	2	3	1	4	1	4 times	1	1		3	1		2	1	1		1km	1	1					2	2
2021-04-10	10:32:00	17	Katondwe	2km	334	1982-02-02	39 years	1	4	1	Swelling of legs	1					1	32 years		4				3 years	1	2	1	4	1	3 times	3	2		4	1	Worms	1	1	1		2km	1	1					2	2
2021-04-10	08:45:00	17	Katondwe	2km	335	18/9/65	56 years	1	4	1		1					1	56 years		4			k600	2 years	1	2	1	4	1	2 times	3	2		4	2		2	1	1		2km	1	1					2	2
2021-05-10	10:05:00	17	Katondwe	1km	336	1962-02-02	59 years	2	4	1		1					1	4 years		4			k25	1 year	1	1	1	2 and 3	1	1 time	3	2		4	2		2	1	1		1km	1	1					2	2
2021-06-10	10:05:00	17	Katondwe	2km	337	24/10/78	43 years	1	4	1	Swelling of legs	1					1	43 years		4			k25	1 year	1	1	1	2 and 3	1	1 time	3	2		4	2		2	1	1				1					2	2
2021-05-10	15:24:00	17	Katondwe		338	1949-05-03	72 years	2	4	1		1					1	72 years		4			k400	2 years	1	2	1	2,4	1	2 times	2	1		3
2021-06-10	09:27:00	17	Katondwe	2km	339	1958-10-07	63 years	1	2	1		1	1				1	60 years		4			k300	2 years	1	1	1	2,3,4	1	2 times	3	1	No	4	2		2	1	1		2km	1	2					2	2
2021-06-10	11:06:00	17	Katondwe	2km	340	20/12/2003	18 years	1	4	1		1					1	3 years		4			k20000	1 year	1	2	1	2,3,4	1	2 times	3	2		3	2		2	1	1		2km	1	1					2	2
2021-07-10	14:10:00	17	Katondwe	2km	341	1973-04-05	48 years	2	2	1		1					1	43 years		4			k400	2 years	1	1	1	2,3	1	2 times	3	1		4			2	1	1		3km	1	1					2	2
2021-08-10	15:32:00	17	Katondwe	3km	342	27/12/71	49 years	2	2	1	Nill	1	2				1	65 years		4			k3500	3 years	1	1	1	3,4	2			2		4	2		1	1	1		3km	1	1					2	2
2021-08-10	09:40:00	17	Katondwe	6km	343	15/4/80	41 years	2	2	1	Nill	1	1		4 months	2	1	15 years		4			k500	3 years	1	2	1	2,4	1		3	2		4	2		2	1	1		6km	1	1					2	2
2021-09-10	15:42:00	17	Katondwe	3km	344	1972-05-08	49 years	1	2	1	Nill	1	1		3 months	1	1	40 years		4			k600	2 years	1	1	1	2,3,4	2		5	1		4	2		1	1	1		3km	1	1		1		1	2	2
2021-12-10		17	Katondwe	2km	345	24/7/58	63 years	2	2	1	Nill	1	1		4 months	2	1	51 years		4			k350	4 years	1	1	1	1,3,4	2		Nill	1	3 times	4	2		1	1	1		2km	1	1		1		2	2	2
2021-11-10	09:35:00	17	Katondwe	1km	346	15/9/73	48 years	1	2	1	Nill	1	1	1/12 year 6months	6months	2	1			4			k300	3 years	1	2	1	2,3,4	2			1		4	2		2	1	1		1km	1	1		1		1	2	2
19/10/21	16:45:00	17	Katondwe	2km	347	23/9/16	5 years	1	1	1	Nill	1					1	5 years		4				5 years	1	1	1	3,4	2		Nill			4	2		2	1	1		2km	1	1					2	1
15/10/21	13:10:00	18		8km	348	1985	36 years	2	2	2		1	1	Once or two times in a week	One day	1	1	36 years	1	1	2		k750	26 years	1	1	1	2	2			2		4	2		1	1	1		25km	2	2	2	1		2	2	1
15/10/21	09:46:00	18		4km	349	1981	40 years	2	2	2		1	1	4 times in a week	One day	1	1	40 years	1	1	2		k600	25 years	1	2	1	4	1	Once	2	1	Once	4	2		1	1	1		20km	1	2	2	2	Have not gone to hospital yet	2	2	2
14/10/2021	15:21:00	18		16.8km	350	1968	53 years	2	1	1	5	3	1	Once in a month or twice sometimes	One to two days	3	2		3	1	1		k2000	45 years	1	1	2		2			2		5	1	Painful leg/joints	1	2	2	Native Doctor	36.8km	2	2	2	2	From native doctor	2	1	1
14/10/2021	14:00:00	18		16.8km	351	1951	70 years	2	1	2		3	1	Three times in a month	Two to three days	3	2		3	1	1		k2,500	40 years	1	1	1	2	1	0	none	1	Main times	5	2		1	1	2	Native Doctor	16.8km	2	2	2	2	Native Doctor	2	1	1
14/10/21	13:10:00	18		3km	352	1961	60 years	2	2	1	6 Lymphoedema	1	2				1		1	4	1		k750	30 years	1	1	1	4	1	Once	1	2		3	2		2
14/10/21	10:05:00	18		2.5km	353	1957	64 years	1	1	2		1	1	Twice a week	One day	1	1	64 years		4	2		k150	20 years	1	1	1	4	2			2		5	2		1	1	1		2.5km	2	2	2	1		2	1	1
13/10/2021	06:09:00	18		3.5km	354	1962	59 years	2	2	2		1	2				1	43 years		4	1		k500	5 years	1	2	1	2	1	None	5	2		5	2		2	1	1		3.5km	2	2	2				2	2
2021-07-10	12:47:00	18	Sinyawagora RHC	1.6km	355	1976-03-05	45 years	6	4	1	6 Backache	1	1	Twice a week	One day	1	1	45 years		1	2		k500	1 year	1	2	1	4	1	2 times	5	1	4 times	5	2		2
2021-07-10	10:01:00	18	Sinyawagora RHC	6.5km	356	24/12/94	27 years	2	5	2		1	2				1	20 years		2	3		k700	7 years	2	3	2		2			1	2 times	4	2		1	1	1		18km	2	2	1	1		2	2	1
2021-07-10	14:02:00	18	Sinyawagora RHC	2.11km	357	19/02/92	29 years	1	1	2		3	1	By water	2 weeks	3	2		3	3			k2000	6 months	1	1	1	5	2		5	1	2 times	3	2		1	1	2	To another facility	5km	2	2	1	1		1	2	2
2021-07-10	18:15:00	18	Sinyawagora RHC	1.7 km	358	20/03/79	42 years	3	1	2		3	2	By water	2km	4	2		3	3	4		k200	4 years	1	1	1	4	2		5	2	2 times	2	2		2	1	2	witch doctor	2km	2	2	1	1		2	1	1
2021-07-10	19:06:00	18	Sinyawagora RHC	1.3km	359	1979-10-09	42 years	1	3	1	6 B.P	1	1	4 times		6 looking for a job	1	20 years		2				4 years	2	3	1	4	1	4 times	4	1		5	2		1	2	2		20km	2	2	2			2	1	2
2021-08-10	09:12:00	18	Sinyawagora RHC	16km	360	25/07/1964	54 years	2	1	2		3	1	Often	5 days	3	2		3	3	1		k400	5 years	2	3	1	2	1	1	4	1	3	4	2		2
2021-08-10	07:49:00	18	Sinyawagora RHC	15km	361	17/05/1979	42 years	2	2	2		3	1	Three time (often) in a year	1 week	3	2		3	3	1		k750	2 years	2	3	1	1	2			1	3	4	2		2
2021-08-10	07:05:00	18		15km	362	26/02/1973	46 years	2	1	2		3	2	Often	2-3 days	4	2		3	3	1		k500	2 years	2	3	2		2			1	5 times	4	2		2
2021-01-10	14:11:00	18	Sinyawagora RHC	6km	363	1981-11-08	40 years	2	2	2		1	2				1		1	4	1		k1500	2020	1	1	1	4	1	1 time	5	1	4 times	5	2		1	1	1		6km	1	1				2	2	2
2021-09-10	05:55:00	18	Sinyawagora RHC	1.0km	364	1985	36 years	4	2	2		1	2	N/A	N/A	N/A	1	More than 8 years	N/A	4	2		k300-k500	More than 3 years	1	2	2	N/A	2	N/A	N/A	1	once	4	2	N/A	1	2	1	N/A	1km	1	2	2	2	Wait until I go back home	1	2	1
2021-02-10	10:21:00	18	Sinyawagora RHC	4km	365	1978-01-01	43 years	2	2	2		1	1	5 times in a year	3 days	4	1	30 years	1	4	1		k250	1 year	1	1	1	4	1	2 times	Don’t know the type	2		4	1	Some bring section of feet	2	1	1		4km	1	1					2	2
2021-04-10	19:06:00	18	Sinyawagora RHC	4km	366	1973-01-06	48 years	3	1	2		1	1	Once in a year	1 day	4	1	48 years		4			k200	2 years	1	2	1	7 just decided on his own	1	Many times	Just recieves drugs don’t know the type	2		4	2		2	1	1	Clinic	4km	1	1					2	2
2021-06-10	09:15:00	18	Sinyawagora RHC	2km	367	2002-03-11	19 years	1	3	2		1	1		2 days	1	1	20 years		4	2		k500	5 years	1	2	2	Nill	2	Nill	6	1		5	2	Nill	1	2	2	traditional healers	4km	2	2		2	Traditional healer	1	1	1
2021-06-10	11:21:00	18	Sinyawagora RHC		368	19/09/95	26 years	2	6	1	2	1	2				1	23 years	1	2			k100	1 year	1	1	1	4	2		5		2 times	3	2		2	1	1		500m	2	2	1	1		2	2	2
2021-06-10	12:22:00	18	Sinyawagora RHC	1km	369	1988-03-06	33 years	5	4	1	1	1	2				2		1	1			k6000	8 years	1	1	1	2	1	5 times	2	2		1	Asthma	2	1	2	To another facility		3km	2	2	1	1		2	2	2
2021-06-10	15:34:00	18	Sinyawagora RHC	1km	370	19/09/80	41 years	2	2	2		1	2				1	41 years		3	1		k1000	5 years	2		1	6	1	5 times	3	2		2	1	Dysentry	2	1	1		1km	1	2	1		1		2	2
2021-11-10	11:12:00	18		855m	371	1905-06-01	42 years	1	2	2		1	2				1	42 years		1	2		k250	11 years	1	2	1	4	1	1 time	2	1	0	4		2
2021-11-10	09:15:00	18		1.2km	372	1978	43 years	1	1	2		3	1	2					1	3			k300	6 years	1	1	1	4	1	3 times	3	2		4	2	2	2	1			2km	1	2	1		2		1	1
2021-06-10	10:11:00	18	Sinyawagora RHC		373	1976-02-06	44 years	2	3	2	Nill	1	1	daily basis	2 to three hours	2	1	30 years		4	1		k400	3 years	1	2	2		2			1	3 times	5	2	Nill	1	2	1		1.5km	2	2	2	2	Traditional healer	2	1	1
2021-07-10	10:31:00	18	Sinyawagora RHC	1.6km	374	26/2/1986	35 years	3	3	2		1	2				1	35 years	1	4			k300	7 years	1	1	1	4	2			1	once	5	2		1	1	1		1.6km	2	2	2		From a traditional healer	2	1	1
2021-07-10	09:11:00	18		1.8km	375	14/03/89	32 years	2	2	2		3	2				1	6 months		4				1 year	1	2	1	2	2			2		4	2		2
2021-06-10	07:33:00	18	Sinyawagora RHC	2km	376	25/03/1981	40 years	2	2	2		1	1	More often	One to 3 days	1	1	38 years		4	2		k700	15 years	1	1	1	4	1	Once	6 Panadol	2		4	2		1	1	1		2km	1	1		1		2	2	2
2021-03-10	09:00:00	19	Mphuka	1km	377	2006-03-05	15 years	1	2	2	6	1	1			1	1	Since birth			1		k100	2 years	1	2	1	4	1	3 times	3	2		3	2		2	1	1	MRHC	1km	1	1		2	none	2	2	2
2021-01-10	09:02:00	19	Mphuka	1.5km	378			2	2	2		1	1	2 times	3 days	2	1	Since birth	3	1			k150	3 years	1	1	1	4	1	4 times	3	2		3		2	1	1	mphuka health center		1.5km	1	1	2			2	2	2
2021-01-10	07:00:00	19	Mphuka	2km	379			2	2	2		1	1	4 times	3 times	2	1	Since birth		3	2			3 years	2	3	1	4	1	3 times	3	1		4	2		2	1	1	M.R.H.C	2km	1	1		2		2	2	2
30/09/2021	07:23:00	19	Mphuka	1.5km	380	16/12/05	16 years	1	2	2	6	1	1	3 times	2 weeks	1	1				1		k600	2 years	1	2	1	4	1	3 times	3	2		3	2		2	1	1	M.R.H.C	1.5km	1	1		2	none	2	2	2
30/09/2021	13:00:00	19	Mphuka	1km	381	13/1/2002	19 years	1	4	2	N/A	1	1	2 or 3 times	4 days	1	1	Since birth			2		k1500	2 years	2	1	1	1	1	several times	3	1		4	2		2	1	1	M.R.H.C	1km	1	1		2	none	2	2	2
30/09/2021	14:02:00	19	Mphuka	1km	382	16/9/03	18 years	1	4	2		1	2			4									1	1		4	1	2 times	3	1	5		2	2	1	1		M.R.H.C	1km	1	1	2	2		2	2	2
30/09/21	15:00:00	19	Mphuka	1km	383	1971-11-05	50 years	2	4	2	N/A	1	1	Some times	Within a day	Not often	1	Since birth	N/A	3	1		K150	5 years	2	3	1	4	1	2 times	3	2		3	2		2	1	1	Mphuka R H centre	1.2km	1	1		2	none	2	2	2
2021-01-10	10:00:00	19	Mphuka	1.2km	384			2	2	2	6	1	1	4 times in a week	Many times	1	1	Since birth		3	2		K1000	5 years	2	3	1	1	1	several times	3	2	N/A	3	2		2	1	1	M.R.H.C	1.2km	1	1		2	none	2	2	2
2021-01-10	11:30:00	19	Mphuka	1.3km	385			2	2	1	1	1	2	3 or 4 times	3 weeks	1	1			3	1		k1000	3 years	1	2	1	1	1		3	2	N/A	3	2		2	1	1	M.R.H.C	1.3km	1	1		2	none	2	2	2
2021-01-10	07:53:00	19	Mphuka	2km	386			2	2	1	1	1	1	3 or 4 times	a week	2	1	when born		3	1		k800	2 years	1	2	1	4	1	several times	3	2	N/A	3	2		2	1	1	M.R.H.C	2km	1	1		2	none	2	2	2
2021-02-10	17:35:00	19	Mphuka	1.2km	387	1978	42 years	2	2	1	1	1	1			3	1		1	4	1				1	1	1	1	1		3	1		3	1		1	1	1		1.2km	1	1	2	1		2	1	2
2021-02-10	08:32:00	19	Mphuka	2.5km	388			2	2	2		1	1	2 or 3 times	2 days	2	1	Since birth		3	1		k100	2 years	1	2	1	4	1	3 times	3	2		3	2		2	1	1	M.R.H.C	2.5km	1	1		2	none	2	2	2
2021-02-10	10:11:00	19	Mphuka	1km	389	8/8//2000	21 years	1	4	2		1	2			4	1	Since birth						2 years	1	2	1	1	1	several times	3	1		3	2		2	1	1	M.R.H.C	1 km	1	1		2	none	2	2	2
2021-02-10	08:00:00	19	Mphuka	05km	390	22/1/96	25 years	2	2	2	6	1	1	4 times	2 weeks	1	1			3	1		k100	2 years	1	2	1	4	1	3 times	3	2		3	2		2	1	1	M.R.H.C	1 km	1	1		2	none	2	2	2
2021-03-10	11:00:00	19	Mphuka	2km	391			2	4	2	6	1	1	2 weeks	Almost 3 weeks	2	1	Since birth		3	1		K100	2 years	1	2	1	4	1	3 times	3	2		3	2		2	1	1	MRHC	2km	1	1		2	none	2	2	2
2021-03-10	10:20:00	19	Mphuka	2.3km	392	1961-01-04	70 years	2	2		6	1	1	3 times	Almost 2 weeks	2	1	Since birth		3	1		K100	2 years	2	3	1	4	1	3 times	3	2		3	2		2	1	1	MRHC	2.3KM	1	1		2	none	2	2	2
2021-03-10	10:01:00	19	Mphuka	2km	393	20/2/13	9 years	1	2	2	6	1									1		k100	2 years	1	2	1	4	1	3 times	3	2		3	2		2	1	1	MRHC	2km	1	1		2	none	2	2	2
2021-03-10	10:40:00	19	Mphuka	1km	394			1	2	2	6	1	1	3 or 4 times	2 weeks	1	1	Since birth			1		k100	2 years	1	2	1	4	1	3 times	3	2		2	2		2	1	1	MRHC	1km	1	1		2	none	2	2	2
2021-03-10	10:00:00	19	Mphuka	1km	395	1990-02-02	31 years	2	4			1				2					1			5 years	2	3	1	4	1	2 times	3	1		5	2		2	1	1	MRHC	1km	1	1		2	none	2	2	2
2021-04-10	06:54:00	19	Mphuka	1.2km	396	21/06/36	85 years	2	2	1	2	1	2			2	1			3	2		k100	2 years	1	2	1	4	1	3 times	3	2		3	2		2	1	1	MRHC	1.2km	1	1		2	none	2	2	2
		19		1km	397			2	2	2	6	1	1	2 weeks	1 month	1	1	Since birth		3	1		k100	2 years	1	2	1	4	1	3 times	3	2		3	2		2	1	1	MRHC	1km	1	1		2	none	2	2	2
2021-12-10	16:00:00	19	Mphuka	2km	398	2002-01-01	20 years	1	1	2	6	1	1	4 times	1 to 2 month	1	1	20 years		3	2		k180	2 years	1	2	1	4	1	2 times	3	2		3	2		2	1	1	MRHC	2km	1	1	1	2		2	2	2
2021-12-10	15:10:00	19	Mphuka	1km	399	31/3/04	17 years	1	1	2	6	1	1	4 times	1 to 2 month	1	1	17 years		3	2		k150	2 years	1	2	1	4	1	2 times	3	2		3	2		2	1	1	MRHC	1km	1	1	1	2		2	2	2
2021-12-10	13:10:00	19	Mphuka		400	2017-02-08	5 years	1	1	2	6	1				15 a young boy nothing he can do	1			4				3 years	2	3			1	2 times	3			3	2		2	1	1	MRHC	0.5km	1	1	1	2		2	2	2
13/10/21	11:12:00	19		2km	401	2002-02-03	19 years	2	3	2	6	1	1	3 or 4 times	2 weeks	1	1	Since birth		3	2		k200	3 years	1	2	1	4	N/A	4 times					2		2	1	1	MRHC	2km	1	1	1	2		2	2	2
13/10/21	15:00:00	19	Mphuka	3KM	402	1993-11-08	28 years	1	3	2	6	1	2			2	1	28 years		3	1		k100	2 years	1	2	1	4	2		3	2		3	2		2	1	1	MRHC	3km	1	1	1	2		2	1	1
13/10/21	10:00:00	19	Mphuka		403	2003-01-06	18 years	1	2	2	6	1	1	3 months	3 or 4 months	1	1	Since birth		3	2		k150	2 years	1	2	1	4	1	3 times	3	2		2	2		2	1	1	MRHC	1km	1	1	1	2	none	2	2	2
13/10/21	11:03:00	19	Mphuka	1km	404	1984-05-10	36 years	2	3	2	6	1	1	2 in a months		1	1	36 years		3	2		k200	3 years	1	1	1	4							2		2	1	1	MRHC	1.2km	1	1	1	2		2	2	2
13/10/21		19	Mphuka	0.5km	405	2002-01-06	19 years	1	1	2	6	1	1	4 time	1 to 2 month	1	1	19 years		3	2		k150	2 years	1	2	1	4	1	2 times	3	2		3	2		2	1	1	M.R.H.C	0.5km	1	1	1	2		2	2	2
13/10/2021	08:10:00	19	Mphuka	1.5km	406	2000-05-05	21 years	2	2	2	6	1	1	3 or 4 times	almost 1 month	1	1			3	2		k200	2 years	1	1	1	4	1	2 times	3	2		3	2		2	1	1	M.R.H.C	1km	1	1	1	2	none	2	2	2
13/10/2021	09:15:00	19	Mphuka	05km	407	1999-02-12	22 years	1	4	2	6	1	1	4 times	3 weeks	1	1	Since birth									1	3	1	4 times	3	2		2	2		2	1	1	M.R.H.C	2km	1	1		2	none	2	2	2
3/102021	13:45:00	19	Sinyawagora RHC	6KM	408	1976-10-06	45 years	2	1	1	3	1	1	most of the time	2 months	2	1	45 years	none	2	2		k 200	25 years	1	2	1	4	1	1	3	1	2 times	5	2	nill	1	1	1	nill	3 km	1	1	2	1	nill	2	2	2
2021-03-10	16:00:00	19	Sinyawagora RHC	5km	409	15/07/70	51 years	2	1	1	2	1	1	3 times in a week	14 days	3	1	10 years	Nill	3	2		k200	More 10 years	2	3	2	Nill	1	5 times	5	1	2 times	4	1	Chest pain	2	1	2	Sinyawagora	5km	1	2	2	1		2	2	2
2021-03-10	10:00:00	19	Sinyawagora RHC	5km	410	1940-10-11	81 years	2	1	1	1	1	1	Twice in a year	7 days	3	1	40 years	5	4	1		k20	25 years	2	3	2		2	Nill	Nill	1		5	1	Chest pain	1	2	1		4km	1	2	2			2	1	1
2021-05-10	08:00:00	20	Mphuka	9km	411	1905-05-23	49 years	2	2	1	1,2,3,5	1				2	1		1	2	1				1	1	1	1			4	1		3	1		1	1	2			2	2	2	2		2	2
		20		2km	412		65 years	2	2	1	1,2,3,5	1	2			1	1	65 years	1	2	2				1	2	1	1,4	1		3	2		4	2	Only Hydrocele	1	1	2		2km	1	1	1	1		2	2	2
2021-03-10	16:00:00	20		1km	413		36 years	1	2	1	1,2,3,5	1				1	1		1	2	1				1	1	1	1	1	4 times	3	1		3	1		1	1	2		1km	1	1	2	2		1	1	2
2021-05-10		20		7km	414		55 years	1	2	1	1,2,3,5	1	2			2	1	55 years	1	3	1		k350	8 years	1	2	1	4	1	3 times	3	1	2 times	2	1	Challenge of medicine	1	1	1	Clinic	6 km	2	1	1	1	Planning	1	1	1
2021-06-10	09:00:00	20	Mozambique	10km	415	1975	43 years	2	2	1	1,2,3,5	3	1	3 to 5 times per year	10 to 15 days	1	2		3	2	1,2				1	1	1	1,4	1	4 times	3,4	1	1 time	4	1		1	1	1			2	1	2	1	Only hydrocele	1	1	2
2021-05-10	13:00:00	20	Mphuka	7km	416		58 years	2	2	1	1,2,3,5	1	1	Per year 2 or 3 times		1	1	45 years	1	2	2				1	1	1	1	1	3 times	3	2		3	2		1	1	1
13/10/21	08:30:00	20	Mphuka	3.2km	417		49 years	2	2	1	1,2,3,5	1				2	1		1	2	1		k200	8 years	1	2	1	4	1	3 times	3	1	2 times	3	2		1	1	1		3.2km	2	1	2		Looking for a job piece work	2	1	2
13/10/21	13:45:00	20	Mphuka	1.5km	418		24 years	1	2	1	1,2,3,5	1				1	1	19 years	1	2	1,2		k700	3 years	1	2	1	4	1	4 times	3	2		4	2		1	1	1		1.5km	1	2	2	1		1	1	2
14/10/21	06:32:00	20	Mphuka	2km	419		59 years	2	2	1	1,2,3,5	1				2	1	59 years	1	2	1		k500	10 years	1	1	1	4							2		1	1	1		2km	1	2	1	1		1	1	2
14/10/21	10:32:00	20	Mphuka		420		27 years	2	2	1	1,2,3,5	1	2			2	1		1	2									1	4 times	3	1		3	2		1	1	1			1	1	2	1	To make plan	2	1	1
13/10/21	11:22:00	20	Mphuka	2.2km	421		68 years	2	2	1	1,2,3,5	1				2	1		1	4	1				1	2	1	4	1		3	2		4	2		1	1	1		2.2km	1	2	2			1	1	2
13/10/21	14:55:00	20	Mphuka	5km	422		67 years	2	2	1	1,2,3,5	1	1	Some times after 2 months 3 times	5 days or 10 days	3	1		1	4									1	8 times	3	1		3	2		1	1	1		5km	1	1	2	1	To make small business	2	1	1
14/10/2021	10:30:00	20	Mphuka	1km	423		23 years	1	2	1	1,2,3,5	1	1		3 times	2	1		1	4	1				1	1	1	4	1	3 times	3			3	2		2	1	1			1	1	2	1	planinning	2	1	1
2021-06-10	13:00:00	20	Mphuka	3km	424		30 years	1	3		1,2,3,5	1				2	1		1	2	1				1	1	1	4	1		3	2	3 times	2		1	1	1			3km	1	1	2	1		1	1	2
2021-03-10	13:35:00	20	Mphuka	7km	425		68 years	1	2	1	1,2,3,5	1	2			2	1	2 times	1	2	2				1	2	1	1	1	2 times	3	2		3	1		1	1	1		7km	1	1	1	2		1	1	2
2021-01-10	07:15:00	20	Mphuka	1.5km	426	2002	19 years	2	4	1	1,2,3,5	1	2			2	1	19 years	1	4	1				1	1	1	4	1		3	2		3	1	Medicine	1	1	2	Clinic	3km	2	2	2	2		2	1	2
2021-02-10	08:00:00	20	Mphuka	1km	427		88 years	2	4	1	1,2,3,5	1	2			2	1		1	4	1		k158	10 years	1	1	1	4	1		3	1	3 times	3	1	Medicine	1	1	2	Clinic	3km	2	2	2	2		2	1	2
2021-05-10	14:00:00	20	Mphuka	3km	428		54 years	1	2	1	1,2,3,5	1	2			2	1		1	2	1				1	2	1	1,4	1	8 times	3	2		4	2		1	1	1			2	2	2	2		2	2	2
2021-06-10	06:34:00	20	Mphuka	1.2km	429	2014		1	2		1,2,3,5	1				3	1		1	3				2 years	1	1	1	4	1		3	2		4	1	Medicine	1	1	1		1.2km	2	1	2	2		1	1	1
2021-01-10	12:01:00	20	Mphuka	1km	430	1971-10-01	50 years	2	2	1	1,2,2,5	1	1	5 times	3 days	1	1	50 years	1	3	2		k500	4 years	1	1	1	4	1	3 times	3			3	2		1	1	1		1.5km	2	1	1	2	Making plan	2	1	1
2021-01-10	09:00:00	20	Mphuka	6km	431	1996	25 years	1	6	1	1,2,3,5	1	2			1	1	3 years	1	2	2		k400	4 years	1	2	1	4	1	3 times	3	2		4	1	1 year Tumbu	1	1	1		6km	1	1	2	2		1	1	2
2021-05-10	08:00:00	20	Mphuka	1.2km	432		68 years	1	1		1,2,3,5	1	2			2	1		1	2	1				1	2	1	1	1		3	2		3	1	Medicine	1	1	2			2	2	2	2		2	2	2
2021-01-10	13:00:00	20	Mphuka	8km	433	2001	21 years	1	4	1	1,2,3,5	1	2			2	1	20 years	1	4	1		k400		1	1	1	4	1	3 times	3	2		3	1	Medicine	1	1	2	Clinic	3km	2	2		2		2	1
2021-06-10	12:45:00	20	Mphuka		434	1964	43 years	2	2	2	1,2,3,5	1				2	2		1	3	1		k350	3 years	1	1	1	1	1	6 times	3	2		4	1	Medicine	2	1	1	Clinic	2km	1	1	2	2	Planning	1	1	1
2021-02-10	14:25:00	20	Mphuka	12km	435	2001	20 years	1	3	1	1,2,3,5	1	2		1kiromiters	2	1		1	1	1		k50	5 years	1	1	1	4	1	4 times	3	1	3 times	2	1		1	1	1	Clinic	6km	1	1	1	1		1	1	1
2021-05-10	16:00:00	20	Mphuka	2km	436	1975		1	2	1	1,2,3,5	1	2			2	1		1	2	1				1	2	1	1	1		3	2		3	2		1	1	1		2km	2	2	2	2		1	1
2021-12-10	14:00:00	20	Mphuka	3km	437		51 years	2	2		1,2,3,5	1				2	1		1	2	1		k300	10 years	1	2	1	4	1		3	2		4	1		1	1	1		3km	1	1	2	1	Throw go to community health worker	1	1	1
2021-12-10	07:36:00	20	Mphuka	1km	438	2002	21 years	1	2	1	1,2,3,5	1	1			1	1		1	2	2		k500	5 years	1	2	1	4							1		1	1	1		1km	2	1	2	2		1	1	2
[truncated: 35 more columns]
